# Supplementary material for: Environmental Health Research in Africa: Important Progress and Promising Opportunities
Source: Front Genet. 2020 Jan 16;10:1166. doi: 10.3389/fgene.2019.01166 (PMC6977412; doi:10.3389/fgene.2019.01166)
Supplement: Supplementary file 1 [file Table_1.xlsx]

## Sheet: List-of-Relevant-Publications-f
Exposure Category	Author	Citation	Title	Secondary Title	Year	Volume	Pages	Electronic Resource Number	Type of Work
Dietary Mold	Ed. Wild et al.	Ed. Wild et al. (2015) IARC Working Group Reports No. 9	Mycotoxin control in low- and middle-income countries	IARC Working Group Reports	2015	9		https://www.ncbi.nlm.nih.gov/books/NBK350558/	Book
Dietary Mold	Adejumo O et al.	Adejumo O et al. (2013) Food Chem Toxicol 56:171-7	Correlation between aflatoxin M1 content of breast milk, dietary exposure to aflatoxin B1 and socioeconomic status of lactating mothers in Ogun State, Nigeria	Food Chem Toxicol	2013	56	171-7	https://doi.org/10.1016/j.fct.2013.02.027	Journal Article
Dietary Mold	Afum C et al.	Afum C et al. (2016) Int J Environ Res Public Health 13:377	Association between Aflatoxin M(1) and Liver Disease in HBV/HCV Infected Persons in Ghana	Int J Environ Res Public Health	2016	13	377	https://doi.org/10.3390/ijerph13040377	Journal Article
Dietary Mold	Belhassen H et al.	Belhassen H et al. (2015) Chemosphere 128:1-6	Zearalenone and its metabolites in urine and breast cancer risk: a case-control study in Tunisia	Chemosphere	2015	128	1-6	https://doi.org/10.1016/j.chemosphere.2014.12.055	Journal Article
Dietary Mold	Belser-Ehrlich S et al.	Belser-Ehrlich S et al. (2013) Toxicol Ind Health 29:307-16	Human and cattle ergotism since 1900: symptoms, outbreaks, and regulations	Toxicol Ind Health	2013	29	307-16	https://doi.org/10.1177/0748233711432570	Review
Dietary Mold	Bosetti C et al.	Bosetti C et al. (2014) Best Pract Res Clin Gastroenterol 28:753-70	Hepatocellular carcinoma epidemiology	Best Pract Res Clin Gastroenterol	2014	28	753-70	https://doi.org/10.1016/j.bpg.2014.08.007	Review
Dietary Mold	Castelino JM et al.	Castelino JM et al. (2015) Mol Nutr Food Res 59:574-81	Aflatoxin exposure is inversely associated with IGF1 and IGFBP3 levels in vitro and in Kenyan schoolchildren	Mol Nutr Food Res	2015	59	574-81	https://doi.org/10.1002/mnfr.201300619	Journal Article
Dietary Mold	Chen C et al.	Chen C et al. (2018) Environ Int 115:29-37	Exposure to aflatoxin and fumonisin in children at risk for growth impairment in rural Tanzania	Environ Int	2018	115	29-37	https://doi.org/10.1016/j.envint.2018.03.001	Journal Article
Dietary Mold	Chen G et al.	Chen G et al. (2017) Biomarkers 23:131-136	Comparison of urinary aflatoxin M1 and aflatoxin albumin adducts as biomarkers for assessing aflatoxin exposure in Tanzanian children	Biomarkers	2017	23	131-136	https://doi.org/10.1080/1354750x.2017.1285960	Journal Article
Dietary Mold	Chen L et al.	Chen L et al. (2017) J Appl Toxicol 37:60-70	Gender and geographical variability in the exposure pattern and metabolism of deoxynivalenol in humans: a review	J Appl Toxicol	2017	37	60-70	https://doi.org/10.1002/jat.3359	Review
Dietary Mold	Dank M	Dank M (2010) Orv Hetil 151:1445-9	[Treatment of primary hepatocellular carcinoma]	Orv Hetil	2010	151	1445-9	https://doi.org/10.1556/oh.2010.28953	Review
Dietary Mold	Darwish WS et al.	Darwish WS et al. (2014) J Vet Med Sci 76:789-97	An overview on mycotoxin contamination of foods in Africa	J Vet Med Sci	2014	76	789-97	https://www.ncbi.nlm.nih.gov/pubmed/24572628	Review
Dietary Mold	Domijan AM	Domijan AM (2012) Arh Hig Rada Toksikol 63:531-44	Fumonisin B(1): a neurotoxic mycotoxin	Arh Hig Rada Toksikol	2012	63	531-44	https://doi.org/10.2478/10004-1254-63-2012-2239	Review
Dietary Mold	El-Tras WF et al.	El-Tras WF et al. (2011) Food Chem Toxicol 49:2816-9	Infants exposure to aflatoxin M(1) as a novel foodborne zoonosis	Food Chem Toxicol	2011	49	2816-9	https://doi.org/10.1016/j.fct.2011.08.008	Journal Article
Dietary Mold	Eze UA and Okonofua FE	Eze UA and Okonofua FE (2015) Afr J Reprod Health 19:9-17	High Prevalence of Male Infertility in Africa: Are Mycotoxins to Blame?	Afr J Reprod Health	2015	19	9-17	https://www.ncbi.nlm.nih.gov/pubmed/26897908	Journal Article
Dietary Mold	Felizardo RJ and Camara NO	Felizardo RJ and Camara NO (2013) World J Gastroenterol 19:3723-5	Hepatocellular carcinoma and food contamination: aflatoxins and ochratoxin A as a great prompter	World J Gastroenterol	2013	19	3723-5	https://doi.org/10.3748/wjg.v19.i24.3723	Journal Article
Dietary Mold	Gong YY et al.	Gong YY et al. (2012) Environ Health Perspect 120:893-6	Aflatoxin exposure may contribute to chronic hepatomegaly in Kenyan school children	Environ Health Perspect	2012	120	893-6	https://doi.org/10.1289/ehp.1104357	Journal Article
Dietary Mold	Hmaissia Khlifa K et al.	Hmaissia Khlifa K et al. (2012) Exp Toxicol Pathol 64:509-12	Ochratoxin A levels in human serum and foods from nephropathy patients in Tunisia: where are you now?	Exp Toxicol Pathol	2012	64	509-12	https://doi.org/10.1016/j.etp.2010.11.006	Journal Article
Dietary Mold	Hoffmann V et al.	Hoffmann V et al. (2015) Trials 16:552	Mitigating aflatoxin exposure to improve child growth in Eastern Kenya: study protocol for a randomized controlled trial	Trials	2015	16	552	https://doi.org/10.1186/s13063-015-1064-8	Journal Article
Dietary Mold	Ilesanmi FF and Ilesanmi OS	Ilesanmi FF and Ilesanmi OS (2011) Asian Pac J Trop Biomed 1:493-5	Knowledge of aflatoxin contamination in groundnut and the risk of its ingestion among health workers in Ibadan, Nigeria	Asian Pac J Trop Biomed	2011	1	493-5	https://doi.org/10.1016/s2221-1691(11)60108-1	Journal Article
Dietary Mold	Jackson LS and Ryu D	Jackson LS and Ryu D (2017) J Agric Food Chem 65:7017-7020	Summary of the ACS Symposium on Public Health Perspectives of Mycotoxins in Food	J Agric Food Chem	2017	65	7017-7020	https://doi.org/10.1021/acs.jafc.7b02909	Journal Article
Dietary Mold	Jolly PE et al.	Jolly PE et al. (2015) Toxins 7:5129-40	Temporal Variation and Association of Aflatoxin B(1) Albumin-Adduct Levels with Socio-Economic and Food Consumption Factors in HIV Positive Adults	Toxins	2015	7	5129-40	https://doi.org/10.3390/toxins7124868	Journal Article
Dietary Mold	Kang MS et al.	Kang MS et al. (2015) Food Addit Contam Part A Chem Anal Control Expo Risk Assess 32:1322-30	Longitudinal evaluation of aflatoxin exposure in two cohorts in south-western Uganda	Food Addit Contam Part A Chem Anal Control Expo Risk Assess	2015	32	1322-30	https://doi.org/10.1080/19440049.2015.1048749	Journal Article
Dietary Mold	Khlangwiset P et al.	Khlangwiset P et al. (2011) Crit Rev Toxicol 41:740-55	Aflatoxins and growth impairment: a review	Crit Rev Toxicol	2011	41	740-55	https://doi.org/10.3109/10408444.2011.575766	Review
Dietary Mold	Kimanya ME et al.	Kimanya ME et al. (2010) Mol Nutr Food Res 54:1659-67	Fumonisin exposure through maize in complementary foods is inversely associated with linear growth of infants in Tanzania	Mol Nutr Food Res	2010	54	1659-67	https://doi.org/10.1002/mnfr.200900483	Journal Article
Dietary Mold	Ladeira C et al.	Ladeira C et al. (2017) Front Public Health 5:266	Engaging One Health for Non-Communicable Diseases in Africa: Perspective for Mycotoxins	Front Public Health	2017	5	266	https://doi.org/10.3389/fpubh.2017.00266	Review
Dietary Mold	Ladep NG et al.	Ladep NG et al. (2014) World J Hepatol 6:783-92	Problem of hepatocellular carcinoma in West Africa	World J Hepatol	2014	6	783-92	https://doi.org/10.4254/wjh.v6.i11.783	Review
Dietary Mold	Liu Y et al.	Liu Y et al. (2012) Eur J Cancer 48:2125-36	Population attributable risk of aflatoxin-related liver cancer: systematic review and meta-analysis	Eur J Cancer	2012	48	2125-36	https://doi.org/10.1016/j.ejca.2012.02.009	Review
Dietary Mold	Liu Y and Wu F	Liu Y and Wu F (2010) Environ Health Perspect 118:818-24	Global burden of aflatoxin-induced hepatocellular carcinoma: a risk assessment	Environ Health Perspect	2010	118	818-24	https://doi.org/10.1289/ehp.0901388	Journal Article
Dietary Mold	Lombard MJ	Lombard MJ (2014) Ann Nutr Metab 64 Suppl 2:42-52	Mycotoxin exposure and infant and young child growth in Africa: what do we know?	Ann Nutr Metab	2014	64 Suppl 2	42-52	https://doi.org/10.1159/000365126	Review
Dietary Mold	Magoha H et al.	Magoha H et al. (2016) Matern Child Nutr 12:516-27	Risk of dietary exposure to aflatoxins and fumonisins in infants less than 6 months of age in Rombo, Northern Tanzania	Matern Child Nutr	2016	12	516-27	https://doi.org/10.1111/mcn.12155	Journal Article
Dietary Mold	Matsuda Y et al.	Matsuda Y et al. (2013) World J Gastroenterol 19:2587-90	Mycotoxins are conventional and novel risk biomarkers for hepatocellular carcinoma	World J Gastroenterol	2013	19	2587-90	https://doi.org/10.3748/wjg.v19.i17.2587	Review
Dietary Mold	McGlynn KA et al.	McGlynn KA et al. (2015) Clin Liver Dis 19:223-38	Global epidemiology of hepatocellular carcinoma: an emphasis on demographic and regional variability	Clin Liver Dis	2015	19	223-38	https://doi.org/10.1016/j.cld.2015.01.001	Review
Dietary Mold	McMillan A et al.	McMillan A et al. (2018) Food Chem Toxicol 111:356-362	Aflatoxin exposure in Nigerian children with severe acute malnutrition	Food Chem Toxicol	2018	111	356-362	https://doi.org/10.1016/j.fct.2017.11.030	Journal Article
Dietary Mold	Mitchell NJ et al.	Mitchell NJ et al. (2017) PLoS One 12:e0172124	Aflatoxin exposure during the first 36 months of life was not associated with impaired growth in Nepalese children: An extension of the MAL-ED study	PLoS One	2017	12	e0172124	https://doi.org/10.1371/journal.pone.0172124	Journal Article
Dietary Mold	Mitchell NJ et al.	Mitchell NJ et al. (2013) Biomarkers 18:391-8	Reduction in the urinary aflatoxin M1 biomarker as an early indicator of the efficacy of dietary interventions to reduce exposure to aflatoxins	Biomarkers	2013	18	391-8	https://doi.org/10.3109/1354750x.2013.798031	Journal Article
Dietary Mold	Mupunga I et al.	Mupunga I et al. (2017) Nutrients 9:1287	Peanuts, Aflatoxins and Undernutrition in Children in Sub-Saharan Africa	Nutrients	2017	9	1287	https://doi.org/10.3390/nu9121287	Review
Dietary Mold	Obuseh FA et al.	Obuseh FA et al. (2011) J Int AIDS Soc 14:53	Aflatoxin levels, plasma vitamins A and E concentrations, and their association with HIV and hepatitis B virus infections in Ghanaians: a cross-sectional study	J Int AIDS Soc	2011	14	53	https://doi.org/10.1186/1758-2652-14-53	Journal Article
Dietary Mold	Oyedele OA et al.	Oyedele OA et al. (2017) Int J Food Microbiol 251:24-32	Mycotoxin risk assessment for consumers of groundnut in domestic markets in Nigeria	Int J Food Microbiol	2017	251	24-32	https://doi.org/10.1016/j.ijfoodmicro.2017.03.020	Journal Article
Dietary Mold	Palliyaguru DL and Wu F	Palliyaguru DL and Wu F (2013) Food Addit Contam Part A Chem Anal Control Expo Risk Assess 30:534-40	Global geographical overlap of aflatoxin and hepatitis C: controlling risk factors for liver cancer worldwide	Food Addit Contam Part A Chem Anal Control Expo Risk Assess	2013	30	534-40	https://doi.org/10.1080/19440049.2012.751630	Journal Article
Dietary Mold	Saad-Hussein A et al.	Saad-Hussein A et al. (2014) Int J Occup Environ Health 20:215-9	Carcinogenic effects of aflatoxin B1 among wheat handlers	Int J Occup Environ Health	2014	20	215-9	https://doi.org/10.1179/2049396714y.0000000069	Journal Article
Dietary Mold	Saleh DA et al.	Saleh DA et al. (2015) BMC Res Notes 8:384	Preventing hepatocellular carcinoma in Egypt: results of a Pilot Health Education Intervention Study	BMC Res Notes	2015	8	384	https://doi.org/10.1186/s13104-015-1351-1	Journal Article
Dietary Mold	Shirima CP et al.	Shirima CP et al. (2015) Environ Health Perspect 123:173-8	A prospective study of growth and biomarkers of exposure to aflatoxin and fumonisin during early childhood in Tanzania	Environ Health Perspect	2015	123	173-8	https://doi.org/10.1289/ehp.1408097	Journal Article
Dietary Mold	Shuaib FM et al.	Shuaib FM et al. (2010) Am J Trop Med Hyg 83:1077-83	Association between anemia and aflatoxin B1 biomarker levels among pregnant women in Kumasi, Ghana	Am J Trop Med Hyg	2010	83	1077-83	https://doi.org/10.4269/ajtmh.2010.09-0772	Journal Article
Dietary Mold	Shuaib FM et al.	Shuaib FM et al. (2010) Trop Med Int Health 15:160-7	Association between birth outcomes and aflatoxin B1 biomarker blood levels in pregnant women in Kumasi, Ghana	Trop Med Int Health	2010	15	160-7	https://doi.org/10.1111/j.1365-3156.2009.02435.x	Journal Article
Dietary Mold	Smith LE et al.	Smith LE et al. (2015) Clin Infect Dis 61 Suppl 7:S733-7	The Potential Role of Mycotoxins as a Contributor to Stunting in the SHINE Trial	Clin Infect Dis	2015	61 Suppl 7	S733-7	https://doi.org/10.1093/cid/civ849	Journal Article
Dietary Mold	Tchana AN et al.	Tchana AN et al. (2010) Int J Environ Res Public Health 7:178-88	Aflatoxin contamination in food and body fluids in relation to malnutrition and cancer status in Cameroon	Int J Environ Res Public Health	2010	7	178-88	https://doi.org/10.3390/ijerph7010178	Journal Article
Dietary Mold	Tornai I	Tornai I (2010) Orv Hetil 151:1132-6	[Role of environmental factors in the etiology of hepatocellular carcinoma]	Orv Hetil	2010	151	1132-6	https://doi.org/10.1556/oh.2010.28913	Review
Dietary Mold	Watson S et al.	Watson S et al. (2016) Mol Nutr Food Res 60:511-8	Dietary exposure to aflatoxin and micronutrient status among young children from Guinea	Mol Nutr Food Res	2016	60	511-8	https://doi.org/10.1002/mnfr.201500382	Journal Article
Dietary Mold	Watson S et al.	Watson S et al. (2017) Crit Rev Food Sci Nutr 57:1963-1975	Interventions targeting child undernutrition in developing countries may be undermined by dietary exposure to aflatoxin	Crit Rev Food Sci Nutr	2017	57	1963-1975	https://doi.org/10.1080/10408398.2015.1040869	Review
Dietary Mold	Wild CP and Gong YY	Wild CP and Gong YY (2010) Carcinogenesis 31:71-82	Mycotoxins and human disease: a largely ignored global health issue	Carcinogenesis	2010	31	71-82	https://doi.org/10.1093/carcin/bgp264	Journal Article
Dietary Mold	Williams JH et al.	Williams JH et al. (2010) Am J Clin Nutr 92:154-60	HIV and hepatocellular and esophageal carcinomas related to consumption of mycotoxin-prone foods in sub-Saharan Africa	Am J Clin Nutr	2010	92	154-60	https://doi.org/10.3945/ajcn.2009.28761	Journal Article
Dietary Mold	Wirth JP et al.	Wirth JP et al. (2017) Matern Child Nutr 13:e12310	Assessment of the WHO Stunting Framework using Ethiopia as a case study	Matern Child Nutr	2017	13	e12310	https://doi.org/10.1111/mcn.12310	Journal Article
Dietary Mold	Wogan GN et al.	Wogan GN et al. (2012) Food Addit Contam Part A Chem Anal Control Expo Risk Assess 29:249-57	Present and future directions of translational research on aflatoxin and hepatocellular carcinoma. A review	Food Addit Contam Part A Chem Anal Control Expo Risk Assess	2012	29	249-57	https://doi.org/10.1080/19440049.2011.563370	Review
Dietary Mold	Woo CS and El-Nezami H	Woo CS and El-Nezami H (2016) Toxins 8:87	Maternal-Fetal Cancer Risk Assessment of Ochratoxin A during Pregnancy	Toxins	2016	8	87	https://doi.org/10.3390/toxins8040087	Journal Article
E-Waste	Ackah M	Ackah M (2017) Environ Sci Pollut Res Int 24:24092-24101	Informal E-waste recycling in developing countries: review of metal(loid)s pollution, environmental impacts and transport pathways	Environ Sci Pollut Res Int	2017	24	24092-24101	https://doi.org/10.1007/s11356-017-0273-y	Review
E-Waste	Akormedi M et al.	Akormedi M et al. (2013) Int J Occup Environ Health 19:278-86	Working conditions and environmental exposures among electronic waste workers in Ghana	Int J Occup Environ Health	2013	19	278-86	https://doi.org/10.1179/2049396713y.0000000034	Journal Article
E-Waste	Amankwaa EF et al.	Amankwaa EF et al. (2017) Sci Total Environ 601-602:1566-1574	'Away' is a place: The impact of electronic waste recycling on blood lead levels in Ghana	Sci Total Environ	2017	601-602	1566-1574	https://doi.org/10.1016/j.scitotenv.2017.05.283	Journal Article
E-Waste	Burns KN et al.	Burns KN et al. (2016) Int J Environ Res Public Health 13:140	Heart Rate, Stress, and Occupational Noise Exposure among Electronic Waste Recycling Workers	Int J Environ Res Public Health	2016	13	140	https://doi.org/10.3390/ijerph13010140	Journal Article
E-Waste	Obuku EA et al.	Obuku EA et al. (2017) Health Res Policy Syst 15:30	Academic research productivity of post-graduate students at Makerere University College of Health Sciences, Uganda, from 1996 to 2010: a retrospective review	Health Res Policy Syst	2017	15	30	https://doi.org/10.1186/s12961-017-0194-8	Journal Article
E-Waste	Tetteh D and Lengel L	Tetteh D and Lengel L (2017) Glob Health Promot 24:35-42	The urgent need for health impact assessment: proposing a transdisciplinary approach to the e-waste crisis in sub-Saharan Africa	Glob Health Promot	2017	24	35-42	https://doi.org/10.1177/1757975916686926	Journal Article
Flame Retardants	Akortia E et al.	Akortia E et al. (2017) Ecotoxicol Environ Saf 137:247-255	Soil concentrations of polybrominated diphenyl ethers and trace metals from an electronic waste dump site in the Greater Accra Region, Ghana: Implications for human exposure	Ecotoxicol Environ Saf	2017	137	247-255	https://doi.org/10.1016/j.ecoenv.2016.12.008	Journal Article
Flame Retardants	Asante KA et al.	Asante KA et al. (2011) Environ Int 37:921-8	Human exposure to PCBs, PBDEs and HBCDs in Ghana: Temporal variation, sources of exposure and estimation of daily intakes by infants	Environ Int	2011	37	921-8	https://doi.org/10.1016/j.envint.2011.03.011	Journal Article
Flame Retardants	Asante KA et al.	Asante KA et al. (2013) Ecotoxicol Environ Saf 94:123-30	Occurrence of halogenated contaminants in inland and coastal fish from Ghana: levels, dietary exposure assessment and human health implications	Ecotoxicol Environ Saf	2013	94	123-30	https://doi.org/10.1016/j.ecoenv.2013.05.008	Journal Article
Flame Retardants	Ben Ameur W et al.	Ben Ameur W et al. (2013) Ecotoxicol Environ Saf 88:55-64	Organochlorine and organobromine compounds in a benthic fish (Solea solea) from Bizerte Lagoon (northern Tunisia): implications for human exposure	Ecotoxicol Environ Saf	2013	88	55-64	https://doi.org/10.1016/j.ecoenv.2012.10.021	Journal Article
Flame Retardants	El Megdiche Y et al.	El Megdiche Y et al. (2017) Mar Pollut Bull 125:176-185	Anthropogenic (PBDE) and naturally-produced (MeO-PBDE) brominated compound levels in Bizerte Lagoon clams (Ruditapes decussatus): Levels and human health risk assessment	Mar Pollut Bull	2017	125	176-185	https://doi.org/10.1016/j.marpolbul.2017.08.005	Journal Article
Flame Retardants	Sun H et al.	Sun H et al. (2016) Environ Pollut 209:177-85	Concentrations, distribution, sources and risk assessment of organohalogenated contaminants in soils from Kenya, Eastern Africa	Environ Pollut	2016	209	177-85	https://doi.org/10.1016/j.envpol.2015.11.040	Journal Article
Flame Retardants, Phenols	Muller MH et al.	Muller MH et al. (2016) Environ Int 89-90:38-47	Brominated flame retardants (BFRs) in breast milk and associated health risks to nursing infants in Northern Tanzania	Environ Int	2016	89-90	38-47	https://doi.org/10.1016/j.envint.2015.12.032	Journal Article
Genetics, Dietary Mold	Castelino JM et al.	Castelino JM et al. (2014) Trop Med Int Health 19:348-354	Seasonal and gestation stage associated differences in aflatoxin exposure in pregnant Gambian women	Trop Med Int Health	2014	19	348-354	https://doi.org/10.1111/tmi.12250	Journal Article
Genetics, Dietary Mold	Gil-Serna J et al.	Gil-Serna J et al. (2018) Int J Food Microbiol 268:35-43	Description of an orthologous cluster of ochratoxin A biosynthetic genes in Aspergillus and Penicillium species. A comparative analysis	Int J Food Microbiol	2018	268	35-43	https://doi.org/10.1016/j.ijfoodmicro.2017.12.028	Journal Article
Genetics, Dietary Mold	Hernandez-Vargas H et al.	Hernandez-Vargas H et al. (2015) Int J Epidemiol 44:1238-48	Exposure to aflatoxin B1 in utero is associated with DNA methylation in white blood cells of infants in The Gambia	Int J Epidemiol	2015	44	1238-48	https://doi.org/10.1093/ije/dyv027	Journal Article
Genetics, Dietary Mold	Kew MC	Kew MC (2013) J Gastrointestin Liver Dis 22:305-10	Aflatoxins as a cause of hepatocellular carcinoma	J Gastrointestin Liver Dis	2013	22	305-10	https://www.ncbi.nlm.nih.gov/pubmed/24078988	Review
Genetics, Heavy Metals	El Shanawany S et al.	El Shanawany S et al. (2017) Environ Sci Pollut Res Int 24:12455-12461	The potential DNA toxic changes among workers exposed to antimony trioxide	Environ Sci Pollut Res Int	2017	24	12455-12461	https://doi.org/10.1007/s11356-017-8805-z	Journal Article
Genetics, Heavy Metals	Khlifi R et al.	Khlifi R et al. (2017) J Appl Genet 58:221-229	Gene-environment interactions between ERCC2, ERCC3, XRCC1 and cadmium exposure in nasal polyposis disease	J Appl Genet	2017	58	221-229	https://doi.org/10.1007/s13353-016-0375-0	Journal Article
Genetics, Indoor Air Pollution	El-Gamal YM et al.	El-Gamal YM et al. (2017) J Allergy Clin Immunol 140:1240-1243	Allergy and immunology in Africa: Challenges and unmet needs	J Allergy Clin Immunol	2017	140	1240-1243	https://doi.org/10.1016/j.jaci.2017.09.004	Journal Article
Genetics, Indoor Air Pollution	Rylance J et al.	Rylance J et al. (2016) BMC Microbiol 16:182	Household air pollution and the lung microbiome of healthy adults in Malawi: a cross-sectional study	BMC Microbiol	2016	16	182	https://doi.org/10.1186/s12866-016-0803-7	Journal Article
Genetics, Outdoor Air Pollution	Ayi-Fanou L et al.	Ayi-Fanou L et al. (2011) Environ Toxicol 26:93-102	DNA-adducts in subjects exposed to urban air pollution by benzene and polycyclic aromatic hydrocarbons (PAHs) in Cotonou, Benin	Environ Toxicol	2011	26	93-102	https://doi.org/10.1002/tox.20533	Journal Article
Genetics, Outdoor Air Pollution	DeMarini DM	DeMarini DM (2013) Mutagenesis 28:485-505	Genotoxicity biomarkers associated with exposure to traffic and near-road atmospheres: a review	Mutagenesis	2013	28	485-505	https://doi.org/10.1093/mutage/get042	Review
Genetics, Outdoor Air Pollution	Goodrich JM et al.	Goodrich JM et al. (2016) Environ Sci Process Impacts 18:908-17	Prenatal exposures and DNA methylation in newborns: a pilot study in Durban, South Africa	Environ Sci Process Impacts	2016	18	908-17	https://doi.org/10.1039/c6em00074f	Journal Article
Genetics, Outdoor Air Pollution	Lin YC et al.	Lin YC et al. (2017) Nurs Res 66:164-174	APOA5 Gene Polymorphisms and Cardiovascular Diseases: Metaprediction in Global Populations	Nurs Res	2017	66	164-174	https://doi.org/10.1097/nnr.0000000000000207	Journal Article
Genetics, Outdoor Air Pollution	Makamure MT et al.	Makamure MT et al. (2017) Hum Exp Toxicol 36:238-246	Interaction between ambient pollutant exposure, CD14 (-159) polymorphism and respiratory outcomes among children in Kwazulu-Natal, Durban	Hum Exp Toxicol	2017	36	238-246	https://doi.org/10.1177/0960327116646620	Journal Article
Genetics, Outdoor Air Pollution, Indoor Air Pollution	Makamure MT et al.	Makamure MT et al. (2016) Asian Pac J Allergy Immunol 34:217-222	Tumour necrosis factor alpha polymorphism (TNF-308alpha G/A) in association with asthma related phenotypes and air pollutants among children in KwaZulu-Natal	Asian Pac J Allergy Immunol	2016	34	217-222	https://doi.org/10.12932/ap0677	Journal Article
Genetics, Outdoor Air Pollution, Indoor Air Pollution	Reddy P et al.	Reddy P et al. (2012) Am J Ind Med 55:1078-86	GSTM1 and GSTP1 gene variants and the effect of air pollutants on lung function measures in South African children	Am J Ind Med	2012	55	1078-86	https://doi.org/10.1002/ajim.22012	Journal Article
Genetics, Pesticides	Amr S et al.	Amr S et al. (2015) Arch Environ Occup Health 70:19-26	Pesticides, gene polymorphisms, and bladder cancer among Egyptian agricultural workers	Arch Environ Occup Health	2015	70	19-26	https://doi.org/10.1080/19338244.2013.853646	Journal Article
Genetics, Pesticides	El Okda ES et al.	El Okda ES et al. (2017) Int J Occup Med Environ Health 30:603-615	Immunological and genotoxic effects of occupational exposure to alpha-cypermethrin pesticide	Int J Occup Med Environ Health	2017	30	603-615	https://doi.org/10.13075/ijomeh.1896.00810	Journal Article
Genetics, Pesticides	Ellison CA et al.	Ellison CA et al. (2012) Toxicol Appl Pharmacol 265:308-15	PON1 status does not influence cholinesterase activity in Egyptian agricultural workers exposed to chlorpyrifos	Toxicol Appl Pharmacol	2012	265	308-15	https://doi.org/10.1016/j.taap.2012.08.031	Journal Article
Genetics, Pesticides	Glass T et al.	Glass T et al. (2018) Am J Ind Med 61:11-20	DNA variants and organophosphate neurotoxicity among emerging farmers in the Western Cape of South Africa	Am J Ind Med	2018	61	11-20	https://doi.org/10.1002/ajim.22790	Journal Article
Genetics, Pesticides	Myers J et al.	Myers J et al. (2014) Neurotoxicology 45:217-9	Neurotoxicology and development: human, environmental and social impacts	Neurotoxicology	2014	45	217-9	https://doi.org/10.1016/j.neuro.2014.08.002	Journal Article
Genetics, Pesticides	Tawfik Khattab AM et al.	Tawfik Khattab AM et al. (2016) Neurotoxicology 53:102-107	The role of PON1 and CYP2D6 genes in susceptibility to organophosphorus chronic intoxication in Egyptian patients	Neurotoxicology	2016	53	102-107	https://doi.org/10.1016/j.neuro.2015.12.015	Journal Article
Genetics, Heavy Metals, E-Waste	Alabi OA et al.	Alabi OA et al. (2012) Sci Total Environ 423:62-72	Comparative evaluation of environmental contamination and DNA damage induced by electronic-waste in Nigeria and China	Sci Total Environ	2012	423	62-72	https://doi.org/10.1016/j.scitotenv.2012.01.056	Journal Article
Heavy Metals	Abass RM et al.	Abass RM et al. (2014) BMC Res Notes 7:386	Zinc and copper levels in low birth weight deliveries in Medani Hospital, Sudan	BMC Res Notes	2014	7	386	https://doi.org/10.1186/1756-0500-7-386	Journal Article
Heavy Metals	Abdel Rasoul GM et al.	Abdel Rasoul GM et al. (2012) Int J Occup Environ Med 3:186-94	Environmental lead exposure among primary school children in Shebin El-Kom District, Menoufiya Governorate, Egypt	Int J Occup Environ Med	2012	3	186-94	https://www.ncbi.nlm.nih.gov/pubmed/23022869	Journal Article
Heavy Metals	AbuShady MM et al.	AbuShady MM et al. (2017) J Pediatr 93:619-624	Blood lead levels in a group of children: the potential risk factors and health problems	J Pediatr	2017	93	619-624	https://doi.org/10.1016/j.jped.2016.12.006	Journal Article
Heavy Metals	Ajayi OO et al.	Ajayi OO et al. (2012) Afr Health Sci 12:153-9	Progesterone, selected heavy metals and micronutrients in pregnant Nigerian women with a history of recurrent spontaneous abortion	Afr Health Sci	2012	12	153-9	https://doi.org/10.4314/ahs.v12i2.12	Journal Article
Heavy Metals	Alasia DD et al.	Alasia DD et al. (2010) Niger J Med 19:407-14	Occupational and environmental lead exposure in Port Harcourt, Nigeria: analysis of its association with renal function indices	Niger J Med	2010	19	407-14	http://www.ncbi.nlm.nih.gov/pubmed/21526629	Journal Article
Heavy Metals	Alasia DD et al.	Alasia DD et al. (2010) Int J Occup Environ Med 1:182-90	Association of lead exposure, serum uric acid and parameters of renal function in Nigerian lead-exposed workers	Int J Occup Environ Med	2010	1	182-90	https://www.ncbi.nlm.nih.gov/pubmed/23022807	Journal Article
Heavy Metals	Alatise OI et al.	Alatise OI et al. (2013) Niger Postgrad Med J 20:91-7	Selenium levels in neoplastic breast lesions	Niger Postgrad Med J	2013	20	91-7	https://www.ncbi.nlm.nih.gov/pubmed/23959347	Journal Article
Heavy Metals	Alatise OI and Schrauzer GN	Alatise OI and Schrauzer GN (2010) Biol Trace Elem Res 136:127-39	Lead exposure: a contributing cause of the current breast cancer epidemic in Nigerian women	Biol Trace Elem Res	2010	136	127-39	https://doi.org/10.1007/s12011-010-8608-2	Journal Article
Heavy Metals	Al-Batanony MA et al.	Al-Batanony MA et al. (2013) Int J Occup Environ Med 4:149-56	Occupational exposure to mercury among workers in a fluorescent lamp factory, Quisna Industrial Zone, Egypt	Int J Occup Environ Med	2013	4	149-56	https://www.ncbi.nlm.nih.gov/pubmed/23860545	Journal Article
Heavy Metals	Awadalla NJ et al.	Awadalla NJ et al. (2011) Int J Occup Environ Med 2:27-36	Sperm chromatin structure, semen quality and lead in blood and seminal fluid of infertile men	Int J Occup Environ Med	2011	2	27-36	https://www.ncbi.nlm.nih.gov/pubmed/23022816	Journal Article
Heavy Metals	Azab SF et al.	Azab SF et al. (2014) Ital J Pediatr 40:20	Serum trace elements in obese Egyptian children: a case-control study	Ital J Pediatr	2014	40	20	https://doi.org/10.1186/1824-7288-40-20	Journal Article
Heavy Metals	Badran M et al.	Badran M et al. (2016) J Trace Elem Med Biol 33:114-9	Assessment of trace elements levels in patients with Type 2 diabetes using multivariate statistical analysis	J Trace Elem Med Biol	2016	33	114-9	https://doi.org/10.1016/j.jtemb.2015.10.006	Journal Article
Heavy Metals	Bartrem C et al.	Bartrem C et al. (2014) Int J Environ Health Res 24:304-19	Unknown risk: co-exposure to lead and other heavy metals among children living in small-scale mining communities in Zamfara State, Nigeria	Int J Environ Health Res	2014	24	304-19	https://doi.org/10.1080/09603123.2013.835028	Review
Heavy Metals	Bortey-Sam N et al.	Bortey-Sam N et al. (2018) Environ Pollut 235:163-170	Association between human exposure to heavy metals/metalloid and occurrences of respiratory diseases, lipid peroxidation and DNA damage in Kumasi, Ghana	Environ Pollut	2018	235	163-170	https://doi.org/10.1016/j.envpol.2017.12.005	Journal Article
Heavy Metals	Bose-O'Reilly S et al.	Bose-O'Reilly S et al. (2017) Int J Occup Med Environ Health 30:249-269	Signs and symptoms of mercury-exposed gold miners	Int J Occup Med Environ Health	2017	30	249-269	https://doi.org/10.13075/ijomeh.1896.00715	Journal Article
Heavy Metals	Bose-O'Reilly S et al.	Bose-O'Reilly S et al. (2017) Environ Res 165:420-424	Lead intoxicated children in Kabwe, Zambia	Environ Res	2017	165	420-424	https://doi.org/10.1016/j.envres.2017.10.024	Journal Article
Heavy Metals	Bouftini S et al.	Bouftini S et al. (2015) Arch Environ Contam Toxicol 68:442-50	Screening for childhood lead poisoning in the industrial region of Fez, Morocco	Arch Environ Contam Toxicol	2015	68	442-50	https://doi.org/10.1007/s00244-014-0108-5	Journal Article
Heavy Metals	Brown MJ et al.	Brown MJ et al. (2010) Eur J Public Health 20:288-92	Lead poisoning among internally displaced Roma, Ashkali and Egyptian children in the United Nations-Administered Province of Kosovo	Eur J Public Health	2010	20	288-92	https://doi.org/10.1093/eurpub/ckp164	Journal Article
Heavy Metals	Bumoko GM et al.	Bumoko GM et al. (2015) J Neurol Sci 349:149-53	Lower serum levels of selenium, copper, and zinc are related to neuromotor impairments in children with konzo	J Neurol Sci	2015	349	149-53	https://doi.org/10.1016/j.jns.2015.01.007	Journal Article
Heavy Metals	Cabral M et al.	Cabral M et al. (2012) Hum Exp Toxicol 31:1280-91	Low-level environmental exposure to lead and renal adverse effects: a cross-sectional study in the population of children bordering the Mbeubeuss landfill near Dakar, Senegal	Hum Exp Toxicol	2012	31	1280-91	https://doi.org/10.1177/0960327112446815	Journal Article
Heavy Metals	Cabral M et al.	Cabral M et al. (2015) Environ Pollut 206:247-55	Effects of environmental cadmium and lead exposure on adults neighboring a discharge: Evidences of adverse health effects	Environ Pollut	2015	206	247-55	https://doi.org/10.1016/j.envpol.2015.06.032	Journal Article
Heavy Metals	Chaari N et al.	Chaari N et al. (2015) Recent Pat Inflamm Allergy Drug Discov 9:151-8	Neuropsychological Effects of Mercury Exposure Among Dentists in Monastir City	Recent Pat Inflamm Allergy Drug Discov	2015	9	151-8	https://www.ncbi.nlm.nih.gov/pubmed/26581313	Journal Article
Heavy Metals	Davidson PW et al.	Davidson PW et al. (2010) Neurotoxicology 31:439-47	Fish consumption, mercury exposure, and their associations with scholastic achievement in the Seychelles Child Development Study	Neurotoxicology	2010	31	439-47	https://doi.org/10.1016/j.neuro.2010.05.010	Journal Article
Heavy Metals	Dooyema CA et al.	Dooyema CA et al. (2012) Environ Health Perspect 120:601-7	Outbreak of fatal childhood lead poisoning related to artisanal gold mining in northwestern Nigeria, 2010	Environ Health Perspect	2012	120	601-7	https://doi.org/10.1289/ehp.1103965	Journal Article
Heavy Metals	Du Plessis JL et al.	Du Plessis JL et al. (2010) Ann Occup Hyg 54:23-30	Assessment of dermal exposure and skin condition of workers exposed to nickel at a South African base metal refinery	Ann Occup Hyg	2010	54	23-30	https://doi.org/10.1093/annhyg/mep080	Journal Article
Heavy Metals	Ekiti ME et al.	Ekiti ME et al. (2018) BMC Nephrol 19:10	Chronic kidney disease in sugarcane workers in Cameroon: a cross-sectional study	BMC Nephrol	2018	19	10	https://doi.org/10.1186/s12882-017-0798-9	Journal Article
Heavy Metals	El Husseiny NM et al.	El Husseiny NM et al. (2011) Biol Trace Elem Res 143:1451-60	Impact of trace element changes on dehydroepiandrosterone sulfate in healthy and diabetic states among middle-age and elderly Egyptians	Biol Trace Elem Res	2011	143	1451-60	https://doi.org/10.1007/s12011-011-9012-2	Journal Article
Heavy Metals	El-Baz MA et al.	El-Baz MA et al. (2015) Environ Toxicol Pharmacol 39:589-96	Environmental factors and apoptotic indices in patients with intrauterine growth retardation: a nested case-control study	Environ Toxicol Pharmacol	2015	39	589-96	https://doi.org/10.1016/j.etap.2015.01.009	Journal Article
Heavy Metals	El-Fadeli S et al.	El-Fadeli S et al. (2016) Biol Trace Elem Res 170:288-93	Effects of Imbalance in Trace Element on Thyroid Gland from Moroccan Children	Biol Trace Elem Res	2016	170	288-93	https://doi.org/10.1007/s12011-015-0485-2	Journal Article
Heavy Metals	Elmugabil A et al.	Elmugabil A et al. (2016) PLoS One 11:e0167495	Serum Calcium, Magnesium, Zinc and Copper Levels in Sudanese Women with Preeclampsia	PLoS One	2016	11	e0167495	https://doi.org/10.1371/journal.pone.0167495	Journal Article
Heavy Metals	Elongi Moyene JP et al.	Elongi Moyene JP et al. (2016) Environ Health 15:48	Preeclampsia and toxic metals: a case-control study in Kinshasa, DR Congo	Environ Health	2016	15	48	https://doi.org/10.1186/s12940-016-0132-1	Journal Article
Heavy Metals	El-Shafei HM	El-Shafei HM (2011) East Mediterr Health J 17:490-4	Assessment of liver function among nickel-plating workers in Egypt	East Mediterr Health J	2011	17	490-4	https://www.ncbi.nlm.nih.gov/pubmed/21796966	Journal Article
Heavy Metals	Ettinger AS et al.	Ettinger AS et al. (2014) Environ Health 13:90	Distribution of metals exposure and associations with cardiometabolic risk factors in the "Modeling the Epidemiologic Transition Study"	Environ Health	2014	13	90	https://doi.org/10.1186/1476-069x-13-90	Journal Article
Heavy Metals	Famurewa AC and Ugwuja EI	Famurewa AC and Ugwuja EI (2017) J Family Reprod Health 11:97-103	Association of Blood and Seminal Plasma Cadmium and Lead Levels With Semen Quality in Non-Occupationally Exposed Infertile Men in Abakaliki, South East Nigeria	J Family Reprod Health	2017	11	97-103	https://www.ncbi.nlm.nih.gov/pubmed/29282417	Journal Article
Heavy Metals	Fasinu P and Orisakwe OE	Fasinu P and Orisakwe OE (2013) Asian Pac J Cancer Prev 14:3393-402	Heavy metal pollution in sub-Saharan Africa and possible implications in cancer epidemiology	Asian Pac J Cancer Prev	2013	14	3393-402	https://www.ncbi.nlm.nih.gov/pubmed/23886118	Review
Heavy Metals	Feki-Tounsi M et al.	Feki-Tounsi M et al. (2013) Environ Sci Pollut Res Int 20:7204-13	Cadmium in blood of Tunisian men and risk of bladder cancer: interactions with arsenic exposure and smoking	Environ Sci Pollut Res Int	2013	20	7204-13	https://doi.org/10.1007/s11356-013-1716-8	Journal Article
Heavy Metals	Feki-Tounsi M et al.	Feki-Tounsi M et al. (2013) Environ Sci Pollut Res Int 20:3923-31	Low-level arsenic exposure is associated with bladder cancer risk and cigarette smoking: a case-control study among men in Tunisia	Environ Sci Pollut Res Int	2013	20	3923-31	https://doi.org/10.1007/s11356-012-1335-9	Journal Article
Heavy Metals	Feki-Tounsi M et al.	Feki-Tounsi M et al. (2014) Environ Sci Pollut Res Int 21:11433-8	Trace metal quantification in bladder biopsies from tumoral lesions of Tunisian cancer and controls subjects	Environ Sci Pollut Res Int	2014	21	11433-8	https://doi.org/10.1007/s11356-014-3099-x	Journal Article
Heavy Metals	Gashu D et al.	Gashu D et al. (2016) Eur J Clin Nutr 70:929-34	Association of serum selenium with thyroxin in severely iodine-deficient young children from the Amhara region of Ethiopia	Eur J Clin Nutr	2016	70	929-34	https://doi.org/10.1038/ejcn.2016.27	Journal Article
Heavy Metals	Gashu D et al.	Gashu D et al. (2016) Nutr J 15:38	Stunting, selenium deficiency and anemia are associated with poor cognitive performance in preschool children from rural Ethiopia	Nutr J	2016	15	38	https://doi.org/10.1186/s12937-016-0155-z	Journal Article
Heavy Metals	Gonzalez-Cuyar LF et al.	Gonzalez-Cuyar LF et al. (2014) Neurotoxicology 45:260-6	Quantitative neuropathology associated with chronic manganese exposure in South African mine workers	Neurotoxicology	2014	45	260-6	https://doi.org/10.1016/j.neuro.2013.12.008	Journal Article
Heavy Metals	Gonzalez-Estecha M et al.	Gonzalez-Estecha M et al. (2014) Nutr Hosp 30:989-1007	[The effects of methylmercury on health in children and adults; national and international studies]	Nutr Hosp	2014	30	989-1007	https://doi.org/10.3305/nh.2014.30.5.7728	Review
Heavy Metals	Greig J et al.	Greig J et al. (2014) PLoS One 9:e93716	Association of blood lead level with neurological features in 972 children affected by an acute severe lead poisoning outbreak in Zamfara State, northern Nigeria	PLoS One	2014	9	e93716	https://doi.org/10.1371/journal.pone.0093716	Journal Article
Heavy Metals	Gribble MO et al.	Gribble MO et al. (2015) Curr Environ Health Rep 2:304-14	Mercury Exposure and Heart Rate Variability: a Systematic Review	Curr Environ Health Rep	2015	2	304-14	https://doi.org/10.1007/s40572-015-0053-0	Review
Heavy Metals	Haddam N et al.	Haddam N et al. (2011) Environ Health 10:37	Confounders in the assessment of the renal effects associated with low-level urinary cadmium: an analysis in industrial workers	Environ Health	2011	10	37	https://doi.org/10.1186/1476-069x-10-37	Journal Article
Heavy Metals	Harani H et al.	Harani H et al. (2012) Ann Biol Clin 70:669-77	[Preliminary evaluation of the antioxidant trace elements in an Algerian patient with type 2 diabetes: special role of manganese and chromium]	Ann Biol Clin	2012	70	669-77	https://doi.org/10.1684/abc.2012.0763	Journal Article
Heavy Metals	Harari R et al.	Harari R et al. (2012) Toxicol Lett 213:75-82	Exposure and toxic effects of elemental mercury in gold-mining activities in Ecuador	Toxicol Lett	2012	213	75-82	https://doi.org/10.1016/j.toxlet.2011.09.006	Journal Article
Heavy Metals	Harika R et al.	Harika R et al. (2017) Food Nutr Bull 38:405-427	Are Low Intakes and Deficiencies in Iron, Vitamin A, Zinc, and Iodine of Public Health Concern in Ethiopian, Kenyan, Nigerian, and South African Children and Adolescents?	Food Nutr Bull	2017	38	405-427	https://doi.org/10.1177/0379572117715818	Review
Heavy Metals	Henriquez-Hernandez LA et al.	Henriquez-Hernandez LA et al. (2017) Environ Int 109:20-28	Blood levels of toxic metals and rare earth elements commonly found in e-waste may exert subtle effects on hemoglobin concentration in sub-Saharan immigrants	Environ Int	2017	109	20-28	https://doi.org/10.1016/j.envint.2017.08.023	Journal Article
Heavy Metals	Ibraheem RM et al.	Ibraheem RM et al. (2014) Afr Health Sci 14:136-42	Serum zinc levels in hospitalized children with acute lower respiratory infections in the north-central region of Nigeria	Afr Health Sci	2014	14	136-42	https://doi.org/10.4314/ahs.v14i1.21	Journal Article
Heavy Metals	Ikaraoha CI et al.	Ikaraoha CI et al. (2017) Biol Trace Elem Res 176:251-257	The Role of Blood Lead, Cadmium, Zinc and Copper in Development and Severity of Acne Vulgaris in a Nigerian Population	Biol Trace Elem Res	2017	176	251-257	https://doi.org/10.1007/s12011-016-0839-4	Journal Article
Heavy Metals	Ikechukwu IC et al.	Ikechukwu IC et al. (2012) Arch Environ Occup Health 67:163-9	Blood lead, calcium, and phosphorus in women with preeclampsia in Edo State, Nigeria	Arch Environ Occup Health	2012	67	163-9	https://doi.org/10.1080/19338244.2011.619212	Journal Article
Heavy Metals	Imounan F et al.	Imounan F et al. (2015) Tunis Med 93:365-70	[Clinical and environmental aspects of amyotrophic lateral sclerosis in moroccan population: a study of 60 cases]	Tunis Med	2015	93	365-70	https://www.ncbi.nlm.nih.gov/pubmed/26644099	Journal Article
Heavy Metals	Iwegbue CMA et al.	Iwegbue CMA et al. (2017) Environ Sci Pollut Res Int 24:14040-14059	Spatio-temporal distribution of metals in household dust from rural, semi-urban and urban environments in the Niger Delta, Nigeria	Environ Sci Pollut Res Int	2017	24	14040-14059	https://doi.org/10.1007/s11356-017-8609-1	Journal Article
Heavy Metals	Iyanda AA et al.	Iyanda AA et al. (2011) Biol Trace Elem Res 143:1264-70	Altered copper level and renal dysfunction in Nigerian women using skin-whitening agents	Biol Trace Elem Res	2011	143	1264-70	https://doi.org/10.1007/s12011-011-8962-8	Journal Article
Heavy Metals	Jacobson JL et al.	Jacobson JL et al. (2015) Environ Health Perspect 123:827-33	Relation of Prenatal Methylmercury Exposure from Environmental Sources to Childhood IQ	Environ Health Perspect	2015	123	827-33	https://doi.org/10.1289/ehp.1408554	Journal Article
Heavy Metals	Karagas MR et al.	Karagas MR et al. (2012) Environ Health Perspect 120:799-806	Evidence on the human health effects of low-level methylmercury exposure	Environ Health Perspect	2012	120	799-806	https://doi.org/10.1289/ehp.1104494	Review
Heavy Metals	Karaye KM et al.	Karaye KM et al. (2015) Int J Mol Sci 16:7644-54	Serum selenium and ceruloplasmin in nigerians with peripartum cardiomyopathy	Int J Mol Sci	2015	16	7644-54	https://doi.org/10.3390/ijms16047644	Journal Article
Heavy Metals	Kashala-Abotnes E et al.	Kashala-Abotnes E et al. (2016) Eur Child Adolesc Psychiatry 25:1361-1367	Lead exposure and early child neurodevelopment among children 12-24 months in Kinshasa, the Democratic Republic of Congo	Eur Child Adolesc Psychiatry	2016	25	1361-1367	https://doi.org/10.1007/s00787-016-0860-3	Journal Article
Heavy Metals	Khaled EM et al.	Khaled EM et al. (2016) Metab Brain Dis 31:1419-1426	Altered urinary porphyrins and mercury exposure as biomarkers for autism severity in Egyptian children with autism spectrum disorder	Metab Brain Dis	2016	31	1419-1426	https://doi.org/10.1007/s11011-016-9870-6	Journal Article
Heavy Metals	Khlifi R et al.	Khlifi R et al. (2015) Environ Sci Pollut Res Int 22:463-71	Heavy metals in normal mucosa and nasal polyp tissues from Tunisian patients	Environ Sci Pollut Res Int	2015	22	463-71	https://doi.org/10.1007/s11356-014-3251-7	Journal Article
Heavy Metals	Khlifi R et al.	Khlifi R et al. (2015) Environ Sci Pollut Res Int 22:14136-43	Association between blood arsenic levels and nasal polyposis disease risk in the Tunisian population	Environ Sci Pollut Res Int	2015	22	14136-43	https://doi.org/10.1007/s11356-015-4666-5	Journal Article
Heavy Metals	Khlifi R et al.	Khlifi R et al. (2013) Environ Sci Pollut Res Int 20:8282-94	Blood nickel and chromium levels in association with smoking and occupational exposure among head and neck cancer patients in Tunisia	Environ Sci Pollut Res Int	2013	20	8282-94	https://doi.org/10.1007/s11356-013-1466-7	Journal Article
Heavy Metals	Khlifi R et al.	Khlifi R et al. (2013) Sci Total Environ 452-453:58-67	Arsenic, cadmium, chromium and nickel in cancerous and healthy tissues from patients with head and neck cancer	Sci Total Environ	2013	452-453	58-67	https://doi.org/10.1016/j.scitotenv.2013.02.050	Journal Article
Heavy Metals	Khlifi R et al.	Khlifi R et al. (2015) Environ Sci Pollut Res Int 22:3586-93	Cadmium and nickel in blood of Tunisian population and risk of nasosinusal polyposis disease	Environ Sci Pollut Res Int	2015	22	3586-93	https://doi.org/10.1007/s11356-014-3619-8	Journal Article
Heavy Metals	Kishosha PA et al.	Kishosha PA et al. (2011) World J Surg 35:1540-5	Selenium deficiency a factor in endemic goiter persistence in sub-Saharan Africa	World J Surg	2011	35	1540-5	https://doi.org/10.1007/s00268-011-1096-5	Journal Article
Heavy Metals	Laamech J et al.	Laamech J et al. (2014) Int J Occup Med Environ Health 27:641-59	Blood lead, cadmium and mercury among children from urban, industrial and rural areas of Fez Boulemane Region (Morocco): relevant factors and early renal effects	Int J Occup Med Environ Health	2014	27	641-59	https://doi.org/10.2478/s13382-014-0275-7	Journal Article
Heavy Metals	Lo YC et al.	Lo YC et al. (2012) Environ Health Perspect 120:1450-5	Childhood lead poisoning associated with gold ore processing: a village-level investigation-Zamfara State, Nigeria, October-November 2010	Environ Health Perspect	2012	120	1450-5	https://doi.org/10.1289/ehp.1104793	Journal Article
Heavy Metals	Lunyera J et al.	Lunyera J et al. (2016) Clin J Am Soc Nephrol 11:379-85	CKD of Uncertain Etiology: A Systematic Review	Clin J Am Soc Nephrol	2016	11	379-85	https://doi.org/10.2215/cjn.07500715	Review
Heavy Metals	Lynch ML et al.	Lynch ML et al. (2011) Environ Res 111:75-80	Varying coefficient function models to explore interactions between maternal nutritional status and prenatal methylmercury toxicity in the Seychelles Child Development Nutrition Study	Environ Res	2011	111	75-80	https://doi.org/10.1016/j.envres.2010.09.005	Journal Article
Heavy Metals	Makwe CC et al.	Makwe CC et al. (2015) Nig Q J Hosp Med 25:209-15	Selenium status and infant birth weight among HIV-positive and HIV-negative pregnant women in Lagos, Nigeria	Nig Q J Hosp Med	2015	25	209-15	https://www.ncbi.nlm.nih.gov/pubmed/27295815	Journal Article
Heavy Metals	Maouche N et al.	Maouche N et al. (2015) J Trace Elem Med Biol 32:112-21	Trace elements profile is associated with insulin resistance syndrome and oxidative damage in thyroid disorders: Manganese and selenium interest in Algerian participants with dysthyroidism	J Trace Elem Med Biol	2015	32	112-21	https://doi.org/10.1016/j.jtemb.2015.07.002	Journal Article
Heavy Metals	Mathee A et al.	Mathee A et al. (2017) S Afr Med J 107:302-303	Lead poisoning in shooting-range workers in Gauteng Province, South Africa: Two case studies	S Afr Med J	2017	107	302-303	https://doi.org/10.7196/SAMJ.2017.v107i4.12176	Journal Article
Heavy Metals	Mathee A et al.	Mathee A et al. (2015) Int J Environ Res Public Health 12:7804-13	Retrospective Investigation of a Lead Poisoning Outbreak from the Consumption of an Ayurvedic Medicine: Durban, South Africa	Int J Environ Res Public Health	2015	12	7804-13	https://doi.org/10.3390/ijerph120707804	Journal Article
Heavy Metals	Mensah EK et al.	Mensah EK et al. (2016) Pan Afr Med J 25:6	Exposure of Small-Scale Gold Miners in Prestea to Mercury, Ghana, 2012	Pan Afr Med J	2016	25	6	https://doi.org/10.11604/pamj.supp.2016.25.1.6171	Journal Article
Heavy Metals	Mohamed Fel B et al.	Mohamed Fel B et al. (2015) Behav Neurol 2015:545674	Assessment of Hair Aluminum, Lead, and Mercury in a Sample of Autistic Egyptian Children: Environmental Risk Factors of Heavy Metals in Autism	Behav Neurol	2015	2015	545674	https://doi.org/10.1155/2015/545674	Journal Article
Heavy Metals	Mohammed AA et al.	Mohammed AA et al. (2015) Indian Pediatr 52:303-6	Blood lead levels and childhood asthma	Indian Pediatr	2015	52	303-6	https://www.ncbi.nlm.nih.gov/pubmed/25929627	Journal Article
Heavy Metals	Moszynski P	Moszynski P (2010) Bmj 341:c4031	Lead poisoning in Nigeria causes "unprecedented" emergency	Bmj	2010	341	c4031	https://doi.org/10.1136/bmj.c4031	Journal Article
Heavy Metals	Motawei SM et al.	Motawei SM et al. (2013) Int J Occup Environ Med 4:36-44	Lead level in pregnant women suffering from pre-eclampsia in Dakahlia, Egypt	Int J Occup Environ Med	2013	4	36-44	https://www.ncbi.nlm.nih.gov/pubmed/23279796	Journal Article
Heavy Metals	Moya-Alvarez V et al.	Moya-Alvarez V et al. (2016) PLoS One 11:e0149049	Elevated Blood Lead Levels Are Associated with Reduced Risk of Malaria in Beninese Infants	PLoS One	2016	11	e0149049	https://doi.org/10.1371/journal.pone.0149049	Journal Article
Heavy Metals	Naicker N et al.	Naicker N et al. (2010) Sci Total Environ 408:4949-54	Lead exposure is associated with a delay in the onset of puberty in South African adolescent females: findings from the Birth to Twenty cohort	Sci Total Environ	2010	408	4949-54	https://doi.org/10.1016/j.scitotenv.2010.07.037	Journal Article
Heavy Metals	Naicker N et al.	Naicker N et al. (2012) Sci Total Environ 414:120-5	Environmental lead exposure and socio-behavioural adjustment in the early teens: the birth to twenty cohort	Sci Total Environ	2012	414	120-5	https://doi.org/10.1016/j.scitotenv.2011.11.013	Journal Article
Heavy Metals	Nkomo P et al.	Nkomo P et al. (2017) Environ Int 109:136-145	The association between elevated blood lead levels and violent behavior during late adolescence: The South African Birth to Twenty Plus cohort	Environ Int	2017	109	136-145	https://doi.org/10.1016/j.envint.2017.09.004	Journal Article
Heavy Metals	Nkomo P et al.	Nkomo P et al. (2018) Sci Total Environ 612:472-479	The association between environmental lead exposure with aggressive behavior, and dimensionality of direct and indirect aggression during mid-adolescence: Birth to Twenty Plus cohort	Sci Total Environ	2018	612	472-479	https://doi.org/10.1016/j.scitotenv.2017.08.138	Journal Article
Heavy Metals	Obi E et al.	Obi E et al. (2015) Chemosphere 119:485-9	Elevated prenatal methylmercury exposure in Nigeria: evidence from maternal and cord blood	Chemosphere	2015	119	485-9	https://doi.org/10.1016/j.chemosphere.2014.07.038	Journal Article
Heavy Metals	Obi E et al.	Obi E et al. (2014) J uoeh 36:159-70	Towards prenatal biomonitoring in eastern Nigeria: assessing lead levels and anthropometric parameters of newborns	J uoeh	2014	36	159-70	https://www.ncbi.nlm.nih.gov/pubmed/25224708	Journal Article
Heavy Metals	Obiri S et al.	Obiri S et al. (2016) Int J Environ Res Public Health 13:139	Human Health Risk Assessment of Artisanal Miners Exposed to Toxic Chemicals in Water and Sediments in the Prestea Huni Valley District of Ghana	Int J Environ Res Public Health	2016	13	139	https://doi.org/10.3390/ijerph13010139	Journal Article
Heavy Metals	Ojo JO et al.	Ojo JO et al. (2014) Environ Sci Pollut Res Int 21:1124-32	Influence of nutritional status on some toxic and essential elements in the blood of women exposed to vehicular pollution in Ile-Ife, Nigeria	Environ Sci Pollut Res Int	2014	21	1124-32	https://doi.org/10.1007/s11356-013-1951-z	Journal Article
Heavy Metals	Olatunji AS et al.	Olatunji AS et al. (2014) Environ Geochem Health 36:1105-14	Evaluation of geochemical characteristics and health effects of some geophagic clays southern Nigeria	Environ Geochem Health	2014	36	1105-14	https://doi.org/10.1007/s10653-014-9619-2	Journal Article
Heavy Metals	Oluboyo AO et al.	Oluboyo AO et al. (2012) Afr J Med Med Sci 41 Suppl:51-4	Relationship between serum levels of testosterone, zinc and selenium in infertile males attending fertility clinic in Nnewi, south east Nigeria	Afr J Med Med Sci	2012	41 Suppl	51-4	https://www.ncbi.nlm.nih.gov/pubmed/23678636	Journal Article
Heavy Metals	Pavlopoulou ID et al.	Pavlopoulou ID et al. (2017) BMC Pediatr 17:132	Clinical and laboratory evaluation of new immigrant and refugee children arriving in Greece	BMC Pediatr	2017	17	132	https://doi.org/10.1186/s12887-017-0888-7	Journal Article
Heavy Metals	Pritchett NR et al.	Pritchett NR et al. (2017) BMC Cancer 17:835	Cross sectional study of serum selenium concentration and esophageal squamous dysplasia in western Kenya	BMC Cancer	2017	17	835	https://doi.org/10.1186/s12885-017-3837-9	Journal Article
Heavy Metals	Rango T et al.	Rango T et al. (2012) Environ Int 43:37-47	Groundwater quality and its health impact: An assessment of dental fluorosis in rural inhabitants of the Main Ethiopian Rift	Environ Int	2012	43	37-47	https://doi.org/10.1016/j.envint.2012.03.002	Journal Article
Heavy Metals	Ray SS et al.	Ray SS et al. (2012) Glob J Health Sci 4:168-75	The levels of zinc and molybdenum in hair and food grain in areas of high and low incidence of esophageal cancer: a comparative study	Glob J Health Sci	2012	4	168-75	https://doi.org/10.5539/gjhs.v4n4p168	Journal Article
Heavy Metals	Rebacz-Maron E et al.	Rebacz-Maron E et al. (2013) Biol Trace Elem Res 151:350-9	Blood pressure and levels of Fe, Ca, Mg, Zn, Cu, Na and K in the hair of young Bantu men from Tanzania	Biol Trace Elem Res	2013	151	350-9	https://doi.org/10.1007/s12011-012-9578-3	Journal Article
Heavy Metals	Rollin HB et al.	Rollin HB et al. (2017) Sci Total Environ 575:338-346	Evaluation of in utero exposure to arsenic in South Africa	Sci Total Environ	2017	575	338-346	https://doi.org/10.1016/j.scitotenv.2016.10.044	Journal Article
Heavy Metals	Rollin HB et al.	Rollin HB et al. (2015) PLoS One 10:e0142455	Prenatal Exposure to Cadmium, Placental Permeability and Birth Outcomes in Coastal Populations of South Africa	PLoS One	2015	10	e0142455	https://doi.org/10.1371/journal.pone.0142455	Journal Article
Heavy Metals	Saliu A et al.	Saliu A et al. (2015) J Environ Public Health 2015:976563	Comparative assessment of blood lead levels of automobile technicians in organised and roadside garages in Lagos, Nigeria	J Environ Public Health	2015	2015	976563	https://doi.org/10.1155/2015/976563	Journal Article
Heavy Metals	Samir AM and Aref WM	Samir AM and Aref WM (2011) Toxicol Ind Health 27:779-86	Impact of occupational exposure to elemental mercury on some antioxidative enzymes among dental staff	Toxicol Ind Health	2011	27	779-86	https://doi.org/10.1177/0748233710397420	Journal Article
Heavy Metals	Sani A and Abdullahi IL	Sani A and Abdullahi IL (2017) Toxicol Rep 4:72-76	Evaluation of some heavy metals concentration in body fluids of metal workers in Kano metropolis, Nigeria	Toxicol Rep	2017	4	72-76	https://doi.org/10.1016/j.toxrep.2017.01.001	Journal Article
Heavy Metals	Schonfeld SJ et al.	Schonfeld SJ et al. (2014) Cancer Epidemiol 38:628-32	Health effects in populations living around the uraniferous gold mine tailings in South Africa: gaps and opportunities for research	Cancer Epidemiol	2014	38	628-32	https://doi.org/10.1016/j.canep.2014.06.003	Journal Article
Heavy Metals	Sharif ME et al.	Sharif ME et al. (2017) Biol Trace Elem Res 180:23-27	Serum Level of Zinc and Copper in Sudanese Women with Polycystic Ovarian Syndrome	Biol Trace Elem Res	2017	180	23-27	https://doi.org/10.1007/s12011-017-1000-8	Journal Article
Heavy Metals	Sherief LM et al.	Sherief LM et al. (2015) Medicine 94:e740	Cadmium status among pediatric cancer patients in Egypt	Medicine	2015	94	e740	https://doi.org/10.1097/md.0000000000000740	Journal Article
Heavy Metals	Steckling N et al.	Steckling N et al. (2014) Environ Health 13:111	The burden of chronic mercury intoxication in artisanal small-scale gold mining in Zimbabwe: data availability and preliminary estimates	Environ Health	2014	13	111	https://doi.org/10.1186/1476-069x-13-111	Journal Article
Heavy Metals	Strain JJ et al.	Strain JJ et al. (2015) Am J Clin Nutr 101:530-7	Prenatal exposure to methyl mercury from fish consumption and polyunsaturated fatty acids: associations with child development at 20 mo of age in an observational study in the Republic of Seychelles	Am J Clin Nutr	2015	101	530-7	https://doi.org/10.3945/ajcn.114.100503	Journal Article
Heavy Metals	Swart R et al.	Swart R et al. (2018) Food Res Int 104:69-76	Serum selenium levels, the selenoprotein glutathione peroxidase and vascular protection: The SABPA study	Food Res Int	2018	104	69-76	https://doi.org/10.1016/j.foodres.2017.06.054	Journal Article
Heavy Metals	Thomas VV et al.	Thomas VV et al. (2013) BMC Womens Health 13:40	Maternal hair selenium levels as a possible long-term nutritional indicator of recurrent pregnancy loss	BMC Womens Health	2013	13	40	https://doi.org/10.1186/1472-6874-13-40	Journal Article
Heavy Metals	Thurtle N et al.	Thurtle N et al. (2014) PLoS Med 11:e1001739	Description of 3,180 courses of chelation with dimercaptosuccinic acid in children </= 5 y with severe lead poisoning in Zamfara, Northern Nigeria: a retrospective analysis of programme data	PLoS Med	2014	11	e1001739	https://doi.org/10.1371/journal.pmed.1001739	Journal Article
Heavy Metals	Tomicic C et al.	Tomicic C et al. (2011) Int Arch Occup Environ Health 84:539-46	Human mercury exposure associated with small-scale gold mining in Burkina Faso	Int Arch Occup Environ Health	2011	84	539-46	https://doi.org/10.1007/s00420-011-0615-x	Journal Article
Heavy Metals	Tomoum HY et al.	Tomoum HY et al. (2010) Pediatr Int 52:89-93	Lead exposure and its association with pubertal development in school-age Egyptian children: pilot study	Pediatr Int	2010	52	89-93	https://doi.org/10.1111/j.1442-200X.2009.02893.x	Journal Article
Heavy Metals	van Wijngaarden E et al.	van Wijngaarden E et al. (2013) Epidemiology 24:651-9	Autism spectrum disorder phenotypes and prenatal exposure to methylmercury	Epidemiology	2013	24	651-9	https://doi.org/10.1097/EDE.0b013e31829d2651	Journal Article
Heavy Metals	van Wijngaarden E et al.	van Wijngaarden E et al. (2017) Neurotoxicol Teratol 59:35-42	Methyl mercury exposure and neurodevelopmental outcomes in the Seychelles Child Development Study Main cohort at age 22 and 24years	Neurotoxicol Teratol	2017	59	35-42	https://doi.org/10.1016/j.ntt.2016.10.011	Journal Article
Heavy Metals	van Wijngaarden E et al.	van Wijngaarden E et al. (2013) Neurotoxicol Teratol 39:19-25	Prenatal methyl mercury exposure in relation to neurodevelopment and behavior at 19 years of age in the Seychelles Child Development Study	Neurotoxicol Teratol	2013	39	19-25	https://doi.org/10.1016/j.ntt.2013.06.003	Journal Article
Heavy Metals	Watson GE et al.	Watson GE et al. (2012) Neurotoxicology 33:1511-7	Prenatal exposure to dental amalgam in the Seychelles Child Development Nutrition Study: associations with neurodevelopmental outcomes at 9 and 30 months	Neurotoxicology	2012	33	1511-7	https://doi.org/10.1016/j.neuro.2012.10.001	Journal Article
Heavy Metals	Watson GE et al.	Watson GE et al. (2011) J Am Dent Assoc 142:1283-94	Prenatal exposure to dental amalgam: evidence from the Seychelles Child Development Study main cohort	J Am Dent Assoc	2011	142	1283-94	https://doi.org/10.14219/jada.archive.2011.0114	Journal Article
Heavy Metals	Watson GE et al.	Watson GE et al. (2013) Neurotoxicol Teratol 39:57-62	Neurodevelopmental outcomes at 5 years in children exposed prenatally to maternal dental amalgam: the Seychelles Child Development Nutrition Study	Neurotoxicol Teratol	2013	39	57-62	https://doi.org/10.1016/j.ntt.2013.07.003	Journal Article
Heavy Metals	Yassa HA	Yassa HA (2014) Environ Toxicol Pharmacol 38:1016-24	Autism: a form of lead and mercury toxicity	Environ Toxicol Pharmacol	2014	38	1016-24	https://doi.org/10.1016/j.etap.2014.10.005	Journal Article
Heavy Metals	Yeates AJ et al.	Yeates AJ et al. (2017) J Nutr 147:2018-2024	PUFA Status and Methylmercury Exposure Are Not Associated with Leukocyte Telomere Length in Mothers or Their Children in the Seychelles Child Development Study	J Nutr	2017	147	2018-2024	https://doi.org/10.3945/jn.117.253021	Journal Article
Heavy Metals	Younes-Mhenni S et al.	Younes-Mhenni S et al. (2013) Tunis Med 91:402-5	Serum copper, zinc and selenium levels in Tunisian patients with Parkinson's disease	Tunis Med	2013	91	402-5	https://www.ncbi.nlm.nih.gov/pubmed/23868039	Journal Article
Outdoor Air Pollution, Indoor Air Pollution	Ekosse GI	Ekosse GI (2011) Afr Health Sci 11:90-6	Health status within the precincts of a nickel-copper mining and smelting environment	Afr Health Sci	2011	11	90-6	https://www.ncbi.nlm.nih.gov/pubmed/21572863	Journal Article
Heavy Metals, E-Waste	Obiri S et al.	Obiri S et al. (2016) Environ Monit Assess 188:583	Exposure to toxicants in soil and bottom ash deposits in Agbogbloshie, Ghana: human health risk assessment	Environ Monit Assess	2016	188	583	https://doi.org/10.1007/s10661-016-5575-x	Journal Article
Heavy Metals, E-Waste	Were FH et al.	Were FH et al. (2014) J Occup Environ Hyg 11:706-15	Lead exposure and blood pressure among workers in diverse industrial plants in Kenya	J Occup Environ Hyg	2014	11	706-15	https://doi.org/10.1080/15459624.2014.908258	Journal Article
Heavy Metals, Indoor Air Pollution	Gibb H and O'Leary KG	Gibb H and O'Leary KG (2014) Environ Health Perspect 122:667-72	Mercury exposure and health impacts among individuals in the artisanal and small-scale gold mining community: a comprehensive review	Environ Health Perspect	2014	122	667-72	https://doi.org/10.1289/ehp.1307864	Review
Heavy Metals, Outdoor Air Pollution	Ogundele LT et al.	Ogundele LT et al. (2017) Environ Res 156:320-325	Heavy metals in industrially emitted particulate matter in Ile-Ife, Nigeria	Environ Res	2017	156	320-325	https://doi.org/10.1016/j.envres.2017.03.051	Journal Article
Heavy Metals, Outdoor Air Pollution, Indoor Air Pollution	John J et al.	John J et al. (2014) Int J Environ Health Res 24:195-214	Environmental health outcomes and exposure risks among at-risk communities living in the Upper Olifants River Catchment, South Africa	Int J Environ Health Res	2014	24	195-214	https://doi.org/10.1080/09603123.2013.807327	Journal Article
Indoor Air Pollution	GBD 2016 Risk Factors Collaborators	GBD 2016 Risk Factors Collaborators (2017) Lancet 390:1345-1422	Global, regional, and national comparative risk assessment of 84 behavioural, environmental and occupational, and metabolic risks or clusters of risks, 1990-2016: a systematic analysis for the Global Burden of Disease Study 2016	Lancet	2017	390	1345-1422	https://doi.org/10.1016/s0140-6736(17)32366-8	Journal Article
Indoor Air Pollution	Adegbiji WA et al.	Adegbiji WA et al. (2018) Int J Pediatr Otorhinolaryngol 106:75-79	Pattern of allergic rhinitis among children in Ekiti, Nigeria	Int J Pediatr Otorhinolaryngol	2018	106	75-79	https://doi.org/10.1016/j.ijporl.2018.01.014	Journal Article
Indoor Air Pollution	Adesanya OA and Chiao C	Adesanya OA and Chiao C (2016) BMC Public Health 16:880	A multilevel analysis of lifestyle variations in symptoms of acute respiratory infection among young children under five in Nigeria	BMC Public Health	2016	16	880	https://doi.org/10.1186/s12889-016-3565-0	Journal Article
Indoor Air Pollution	Adesanya OA and Chiao C	Adesanya OA and Chiao C (2017) Int J Environ Res Public Health 14:1396	Environmental Risks Associated with Symptoms of Acute Respiratory Infection among Preschool Children in North-Western and South-Southern Nigeria Communities	Int J Environ Res Public Health	2017	14	1396	https://doi.org/10.3390/ijerph14111396	Journal Article
Indoor Air Pollution	Adesanya OA et al.	Adesanya OA et al. (2017) Int J Equity Health 16:140	Factors contributing to regional inequalities in acute respiratory infections symptoms among under-five children in Nigeria: a decomposition analysis	Int J Equity Health	2017	16	140	https://doi.org/10.1186/s12939-017-0626-7	Journal Article
Indoor Air Pollution	Afolayan JM et al.	Afolayan JM et al. (2014) Niger Postgrad Med J 21:199-202	Carbon monoxide poisoning in a Nigerian home: case reports	Niger Postgrad Med J	2014	21	199-202	https://www.ncbi.nlm.nih.gov/pubmed/25167600	Journal Article
Indoor Air Pollution	Agarwal A et al.	Agarwal A et al. (2017) Am J Respir Crit Care Med 197:958-961	Household Air Pollution is Associated with Altered Cardiac Function Among Women in Kenya	Am J Respir Crit Care Med	2017	197	958-961	https://doi.org/10.1164/rccm.201704-0832LE	Journal Article
Indoor Air Pollution	Aghandous R et al.	Aghandous R et al. (2012) J Pak Med Assoc 62:335-8	Poisoning by carbon monoxide in Morocco from 1991 to 2008	J Pak Med Assoc	2012	62	335-8	https://www.ncbi.nlm.nih.gov/pubmed/22755275	Journal Article
Indoor Air Pollution	Ahmed R et al.	Ahmed R et al. (2017) Malawi Med J 29:203-211	The epidemiology of noncommunicable respiratory disease in sub-Saharan Africa, the Middle East, and North Africa	Malawi Med J	2017	29	203-211	https://www.ncbi.nlm.nih.gov/pubmed/28955434	Review
Indoor Air Pollution	Akinyemi JO et al.	Akinyemi JO et al. (2016) Trop Med Int Health 21:1572-1582	Independent and combined effects of maternal smoking and solid fuel on infant and child mortality in sub-Saharan Africa	Trop Med Int Health	2016	21	1572-1582	https://doi.org/10.1111/tmi.12779	Journal Article
Indoor Air Pollution	Albers PN et al.	Albers PN et al. (2015) S Afr Med J 105:573-7	Household fuel use and child respiratory ill health in two towns in Mpumalanga, South Africa	S Afr Med J	2015	105	573-7	https://doi.org/10.7196/SAMJnew.7934	Journal Article
Indoor Air Pollution	Alexander D et al.	Alexander D et al. (2017) Am J Respir Crit Care Med 195:1629-1639	Randomized Controlled Ethanol Cookstove Intervention and Blood Pressure in Pregnant Nigerian Women	Am J Respir Crit Care Med	2017	195	1629-1639	https://doi.org/10.1164/rccm.201606-1177OC	Journal Article
Indoor Air Pollution	Alexander DA et al.	Alexander DA et al. (2018) Environ Int 111:152-163	Pregnancy outcomes and ethanol cook stove intervention: A randomized-controlled trial in Ibadan, Nigeria	Environ Int	2018	111	152-163	https://doi.org/10.1016/j.envint.2017.11.021	Journal Article
Indoor Air Pollution	Amegah AK et al.	Amegah AK et al. (2013) PLoS One 8:e69181	Malaria infection, poor nutrition and indoor air pollution mediate socioeconomic differences in adverse pregnancy outcomes in Cape Coast, Ghana	PLoS One	2013	8	e69181	https://doi.org/10.1371/journal.pone.0069181	Journal Article
Indoor Air Pollution	Amegah AK et al.	Amegah AK et al. (2012) Environ Health 11:78	Cooking fuel choices and garbage burning practices as determinants of birth weight: a cross-sectional study in Accra, Ghana	Environ Health	2012	11	78	https://doi.org/10.1186/1476-069x-11-78	Journal Article
Indoor Air Pollution	Amoah AS et al.	Amoah AS et al. (2012) Ghana Med J 46:23-8	A review of epidemiological studies of asthma in Ghana	Ghana Med J	2012	46	23-8	https://www.ncbi.nlm.nih.gov/pubmed/23661814	Review
Indoor Air Pollution	Anand A and Roy N	Anand A and Roy N (2016) Front Public Health 4:87	Transitioning toward Sustainable Development Goals: The Role of Household Environment in Influencing Child Health in Sub-Saharan Africa and South Asia Using Recent Demographic Health Surveys	Front Public Health	2016	4	87	https://doi.org/10.3389/fpubh.2016.00087	Journal Article
Indoor Air Pollution	Arku RE et al.	Arku RE et al. (2018) Environ Res 160:499-505	Elevated blood pressure and household solid fuel use in premenopausal women: Analysis of 12 Demographic and Health Surveys (DHS) from 10 countries	Environ Res	2018	160	499-505	https://doi.org/10.1016/j.envres.2017.10.026	Journal Article
Indoor Air Pollution	Asante KP et al.	Asante KP et al. (2016) Afr J Infect Dis 10:102-110	CHILDHOOD RESPIRATORY MORBIDITY AND COOKING PRACTICES AMONG HOUSEHOLDS IN A PREDOMINANTLY RURAL AREA OF GHANA	Afr J Infect Dis	2016	10	102-110	https://doi.org/10.21010/ajid.v10i2.5	Journal Article
Indoor Air Pollution	Banerjee S et al.	Banerjee S et al. (2015) J Invest Dermatol 135:102-109	Der p 11 is a major allergen for house dust mite-allergic patients suffering from atopic dermatitis	J Invest Dermatol	2015	135	102-109	https://doi.org/10.1038/jid.2014.271	Journal Article
Indoor Air Pollution	Bardei F et al.	Bardei F et al. (2016) Rev Pneumol Clin 72:221-7	[Skin sensitisation profiles to inhalant allergens for patients in Tetouan city (North West of Morocco)]	Rev Pneumol Clin	2016	72	221-7	https://doi.org/10.1016/j.pneumo.2016.04.005	Journal Article
Indoor Air Pollution	Boamah EA et al.	Boamah EA et al. (2014) JMIR Res Protoc 3:e77	Gestational Age Assessment in the Ghana Randomized Air Pollution and Health Study (GRAPHS): Ultrasound Capacity Building, Fetal Biometry Protocol Development, and Ongoing Quality Control	JMIR Res Protoc	2014	3	e77	https://doi.org/10.2196/resprot.3797	Journal Article
Indoor Air Pollution	Buchner H and Rehfuess EA	Buchner H and Rehfuess EA (2015) PLoS One 10:e0128933	Cooking and season as risk factors for acute lower respiratory infections in African children: a cross-sectional multi-country analysis	PLoS One	2015	10	e0128933	https://doi.org/10.1371/journal.pone.0128933	Journal Article
Indoor Air Pollution	Chafe ZA et al.	Chafe ZA et al. (2014) Environ Health Perspect 122:1314-20	Household cooking with solid fuels contributes to ambient PM2.5 air pollution and the burden of disease	Environ Health Perspect	2014	122	1314-20	https://doi.org/10.1289/ehp.1206340	Journal Article
Indoor Air Pollution	Cruz LMG et al.	Cruz LMG et al. (2017) Nutrients 9:491	Factors Associated with Stunting among Children Aged 0 to 59 Months from the Central Region of Mozambique	Nutrients	2017	9	491	https://doi.org/10.3390/nu9050491	Journal Article
Indoor Air Pollution	Das I et al.	Das I et al. (2017) Ecohealth 14:7-19	Biomass Cooking Fuels and Health Outcomes for Women in Malawi	Ecohealth	2017	14	7-19	https://doi.org/10.1007/s10393-016-1190-0	Journal Article
Indoor Air Pollution	Das I et al.	Das I et al. (2018) Environ Res Lett 13:045011	Household air pollution (HAP), microenvironment and child health: Strategies for mitigating HAP exposure in urban Rwanda	Environ Res Lett	2018	13	45011	https://doi.org/10.1088/1748-9326/aab047	Journal Article
Indoor Air Pollution	Demelash H et al.	Demelash H et al. (2015) BMC Pregnancy Childbirth 15:264	Risk factors for low birth weight in Bale zone hospitals, South-East Ethiopia : a case-control study	BMC Pregnancy Childbirth	2015	15	264	https://doi.org/10.1186/s12884-015-0677-y	Journal Article
Indoor Air Pollution	Desalu OO et al.	Desalu OO et al. (2010) J Bras Pneumol 36:441-6	Increased risk of respiratory symptoms and chronic bronchitis in women using biomass fuels in Nigeria	J Bras Pneumol	2010	36	441-6	https://www.ncbi.nlm.nih.gov/pubmed/20835590	Journal Article
Indoor Air Pollution	Dohoo C et al.	Dohoo C et al. (2012) J Environ Public Health 2012:636298	Pilot study on the impact of biogas as a fuel source on respiratory health of women on rural Kenyan smallholder dairy farms	J Environ Public Health	2012	2012	636298	https://doi.org/10.1155/2012/636298	Journal Article
Indoor Air Pollution	Dutta A et al.	Dutta A et al. (2017) Sci Total Environ 599-600:2175-2181	Household air pollution and angiogenic factors in pregnant Nigerian women: A randomized controlled ethanol cookstove intervention	Sci Total Environ	2017	599-600	2175-2181	https://doi.org/10.1016/j.scitotenv.2017.05.130	Journal Article
Indoor Air Pollution	Dutta A et al.	Dutta A et al. (2018) Sci Total Environ 619-620:212-220	Household air pollution and chronic hypoxia in the placenta of pregnant Nigerian women: A randomized controlled ethanol Cookstove intervention	Sci Total Environ	2018	619-620	212-220	https://doi.org/10.1016/j.scitotenv.2017.11.091	Journal Article
Indoor Air Pollution	El Awady MY et al.	El Awady MY et al. (2014) J Egypt Soc Parasitol 44:749-59	Air quality in Ain Shams University Surgery Hospital	J Egypt Soc Parasitol	2014	44	749-59	https://www.ncbi.nlm.nih.gov/pubmed/25643516	Journal Article
Indoor Air Pollution	Elf JL et al.	Elf JL et al. (2017) BMC Res Notes 10:591	Indoor air pollution from secondhand tobacco smoke, solid fuels, and kerosene in homes with active tuberculosis disease in South Africa	BMC Res Notes	2017	10	591	https://doi.org/10.1186/s13104-017-2892-2	Journal Article
Indoor Air Pollution	El-Ghitany EM et al.	El-Ghitany EM et al. (2012) Environ Health Prev Med 17:377-84	Environmental intervention for house dust mite control in childhood bronchial asthma	Environ Health Prev Med	2012	17	377-84	https://doi.org/10.1007/s12199-011-0263-5	Journal Article
Indoor Air Pollution	El-Sherbiny GT et al.	El-Sherbiny GT et al. (2010) J Egypt Soc Parasitol 40:57-70	A study on the prevalence of house dust mites in Al-Arish city, North Sinai Governorate, Egypt	J Egypt Soc Parasitol	2010	40	57-70	https://www.ncbi.nlm.nih.gov/pubmed/20503586	Journal Article
Indoor Air Pollution	Ettler V et al.	Ettler V et al. (2014) Environ Geochem Health 36:919-33	Dust from Zambian smelters: mineralogy and contaminant bioaccessibility	Environ Geochem Health	2014	36	919-33	https://doi.org/10.1007/s10653-014-9609-4	Journal Article
Indoor Air Pollution	Ezeh OK et al.	Ezeh OK et al. (2014) Environ Health 13:113	The effect of solid fuel use on childhood mortality in Nigeria: evidence from the 2013 cross-sectional household survey	Environ Health	2014	13	113	https://doi.org/10.1186/1476-069x-13-113	Journal Article
Indoor Air Pollution	Fakunle GA et al.	Fakunle GA et al. (2014) Paediatr Int Child Health 34:120-4	Environmental risk factors for acute respiratory infections in hospitalized children under 5 years of age in Ibadan, Nigeria	Paediatr Int Child Health	2014	34	120-4	https://doi.org/10.1179/2046905513y.0000000107	Journal Article
Indoor Air Pollution	Figueiredo JC et al.	Figueiredo JC et al. (2015) Birth Defects Res A Clin Mol Teratol 103:863-79	Parental risk factors for oral clefts among Central Africans, Southeast Asians, and Central Americans	Birth Defects Res A Clin Mol Teratol	2015	103	863-79	https://doi.org/10.1002/bdra.23417	Journal Article
Indoor Air Pollution	Foote EM et al.	Foote EM et al. (2013) Am J Trop Med Hyg 88:132-7	Impact of locally-produced, ceramic cookstoves on respiratory disease in children in rural western Kenya	Am J Trop Med Hyg	2013	88	132-7	https://doi.org/10.4269/ajtmh.2012.12-0496	Journal Article
Indoor Air Pollution	Fuentes-Leonarte V et al.	Fuentes-Leonarte V et al. (2009) J Environ Public Health 2009:727516	Sources of indoor air pollution and respiratory health in preschool children	J Environ Public Health	2009	2009	727516	https://doi.org/10.1155/2009/727516	Review
Indoor Air Pollution	Fullerton DG et al.	Fullerton DG et al. (2011) Int J Tuberc Lung Dis 15:391-8	Wood smoke exposure, poverty and impaired lung function in Malawian adults	Int J Tuberc Lung Dis	2011	15	391-8	https://www.ncbi.nlm.nih.gov/pubmed/21333109	Journal Article
Indoor Air Pollution	Gaihre S et al.	Gaihre S et al. (2016) BMC Public Health 16:1093	Type and extent of trans-disciplinary co-operation to improve food security, health and household environment in low and middle income countries: systematic review	BMC Public Health	2016	16	1093	https://doi.org/10.1186/s12889-016-3731-4	Review
Indoor Air Pollution	Gaspar FW et al.	Gaspar FW et al. (2015) Environ Int 85:163-7	Undisturbed dust as a metric of long-term indoor insecticide exposure: Residential DDT contamination from indoor residual spraying and its association with serum levels in the VHEMBE cohort	Environ Int	2015	85	163-7	https://doi.org/10.1016/j.envint.2015.09.014	Journal Article
Indoor Air Pollution	Gninafon M et al.	Gninafon M et al. (2011) Eur Respir J 38:132-8	Exposure to combustion of solid fuel and tuberculosis: a matched case-control study	Eur Respir J	2011	38	132-8	https://doi.org/10.1183/09031936.00104610	Journal Article
Indoor Air Pollution	Harerimana JM et al.	Harerimana JM et al. (2016) Arch Public Health 74:19	Social, economic and environmental risk factors for acute lower respiratory infections among children under five years of age in Rwanda	Arch Public Health	2016	74	19	https://doi.org/10.1186/s13690-016-0132-1	Journal Article
Indoor Air Pollution	Herrin WE et al.	Herrin WE et al. (2013) Soc Sci Med 81:115-22	The relationships between housing quality and occupant health in Uganda	Soc Sci Med	2013	81	115-22	https://doi.org/10.1016/j.socscimed.2012.12.017	Journal Article
Indoor Air Pollution	Hodson KE et al.	Hodson KE et al. (2011) Br J Ophthalmol 95:1361-4	Low folate status and indoor pollution are risk factors for endemic optic neuropathy in Tanzania	Br J Ophthalmol	2011	95	1361-4	https://doi.org/10.1136/bjo.2010.197608	Journal Article
Indoor Air Pollution	Hogarh JN et al.	Hogarh JN et al. (2016) Malar J 15:61	Application of mosquito repellent coils and associated self-reported health issues in Ghana	Malar J	2016	15	61	https://doi.org/10.1186/s12936-016-1126-8	Journal Article
Indoor Air Pollution	Howie SR et al.	Howie SR et al. (2016) Int J Tuberc Lung Dis 20:1405-1415	Childhood pneumonia and crowding, bed-sharing and nutrition: a case-control study from The Gambia	Int J Tuberc Lung Dis	2016	20	1405-1415	https://doi.org/10.5588/ijtld.15.0993	Journal Article
Indoor Air Pollution	Ibhafidon LI et al.	Ibhafidon LI et al. (2014) Niger Med J 55:48-53	Respiratory symptoms, lung function and particulate matter pollution in residential indoor environment in Ile-Ife, Nigeria	Niger Med J	2014	55	48-53	https://doi.org/10.4103/0300-1652.128164	Journal Article
Indoor Air Pollution	Jafta N et al.	Jafta N et al. (2017) Environ Res 156:47-56	Indoor air quality of low and middle income urban households in Durban, South Africa	Environ Res	2017	156	47-56	https://doi.org/10.1016/j.envres.2017.03.008	Journal Article
Indoor Air Pollution	Jary H et al.	Jary H et al. (2015) BMC Pulm Med 15:96	Study protocol: the effects of air pollution exposure and chronic respiratory disease on pneumonia risk in urban Malawian adults--the Acute Infection of the Respiratory Tract Study (The AIR Study)	BMC Pulm Med	2015	15	96	https://doi.org/10.1186/s12890-015-0090-3	Journal Article
Indoor Air Pollution	Jary HR et al.	Jary HR et al. (2017) Wellcome Open Res 2:103	Household air pollution, chronic respiratory disease and pneumonia in Malawian adults: A case-control study	Wellcome Open Res	2017	2	103	https://doi.org/10.12688/wellcomeopenres.12621.1	Journal Article
Indoor Air Pollution	Jroundi I et al.	Jroundi I et al. (2015) Arch Public Health 73:28	Knowledge gaps on paediatric respiratory infections in Morocco, Northern Africa	Arch Public Health	2015	73	28	https://doi.org/10.1186/s13690-015-0076-x	Journal Article
Indoor Air Pollution	Kaushal K	Kaushal K (2014) Lung India 31:314-5	Planning in case control studies: A comment on the relationship between lung function and indoor air pollution among rural women in the Niger Delta region of Nigeria	Lung India	2014	31	314-5	https://doi.org/10.4103/0970-2113.135806	Journal Article
Indoor Air Pollution	Kayamba V et al.	Kayamba V et al. (2015) Cancer Med 4:588-95	HIV infection and domestic smoke exposure, but not human papillomavirus, are risk factors for esophageal squamous cell carcinoma in Zambia: a case-control study	Cancer Med	2015	4	588-95	https://doi.org/10.1002/cam4.434	Journal Article
Indoor Air Pollution	Kayamba V et al.	Kayamba V et al. (2017) Malawi Med J 29:212-217	Exposure to biomass smoke as a risk factor for oesophageal and gastric cancer in low-income populations: A systematic review	Malawi Med J	2017	29	212-217	https://www.ncbi.nlm.nih.gov/pubmed/28955435	Review
Indoor Air Pollution	Kelly MS et al.	Kelly MS et al. (2015) Int J Tuberc Lung Dis 19:349-55	The effect of exposure to wood smoke on outcomes of childhood pneumonia in Botswana	Int J Tuberc Lung Dis	2015	19	349-55	https://doi.org/10.5588/ijtld.14.0557	Journal Article
Indoor Air Pollution	Keraka M et al.	Keraka M et al. (2013) Pan Afr Med J 15:12	Association between the use of biomass fuels on respiratory health of workers in food catering enterprises in Nairobi Kenya	Pan Afr Med J	2013	15	12	https://doi.org/10.11604/pamj.2013.15.12.1831	Journal Article
Indoor Air Pollution	Koffi AK et al.	Koffi AK et al. (2017) J Glob Health 7:10601	Sociodemographic, behavioral, and environmental factors of child mortality in Eastern Region of Cameroon: results from a social autopsy study	J Glob Health	2017	7	10601	https://doi.org/10.7189/jogh.07.010601	Journal Article
Indoor Air Pollution	Kouassi B et al.	Kouassi B et al. (2012) Rev Mal Respir 29:398-403	[Clinical manifestations related to kitchen biomass smoke in African women]	Rev Mal Respir	2012	29	398-403	https://doi.org/10.1016/j.rmr.2011.09.044	Journal Article
Indoor Air Pollution	Kuhn R et al.	Kuhn R et al. (2016) PLoS One 11:e0149669	Beyond Attributable Burden: Estimating the Avoidable Burden of Disease Associated with Household Air Pollution	PLoS One	2016	11	e0149669	https://doi.org/10.1371/journal.pone.0149669	Journal Article
Indoor Air Pollution	Kuti BP et al.	Kuti BP et al. (2017) J Family Med Prim Care 6:222-230	Factors associated with childhood asthma control in a resource-poor center	J Family Med Prim Care	2017	6	222-230	https://doi.org/10.4103/jfmpc.jfmpc_271_16	Journal Article
Indoor Air Pollution	Kwas H et al.	Kwas H et al. (2017) Rev Pneumol Clin 73:120-126	[Respiratory symptoms and obstructive ventilatory disorder in Tunisian woman exposed to biomass]	Rev Pneumol Clin	2017	73	120-126	https://doi.org/10.1016/j.pneumo.2017.02.004	Journal Article
Indoor Air Pollution	Kwas H et al.	Kwas H et al. (2017) Rev Pneumol Clin 73:68-74	[Respiratory symptoms and obstructive ventilatory disorder in Tunisian woman exposed to biomass]	Rev Pneumol Clin	2017	73	68-74	https://doi.org/10.1016/j.pneumo.2016.10.004	Journal Article
Indoor Air Pollution	Lagat DK et al.	Lagat DK et al. (2014) Glob Heart 9:249-54	Factors associated with isolated right heart failure in women: a pilot study from western Kenya	Glob Heart	2014	9	249-54	https://doi.org/10.1016/j.gheart.2014.04.003	Journal Article
Indoor Air Pollution	Levin ME et al.	Levin ME et al. (2011) S Afr Med J 101:472-6	Associations between asthma and bronchial hyper-responsiveness with allergy and atopy phenotypes in urban black South African teenagers	S Afr Med J	2011	101	472-6	https://www.ncbi.nlm.nih.gov/pubmed/21920101	Journal Article
Indoor Air Pollution	Lim SS et al.	Lim SS et al. (2012) Lancet 380:2224-60	A comparative risk assessment of burden of disease and injury attributable to 67 risk factors and risk factor clusters in 21 regions, 1990-2010: a systematic analysis for the Global Burden of Disease Study 2010	Lancet	2012	380	2224-60	https://doi.org/10.1016/s0140-6736(12)61766-8	Journal Article
Indoor Air Pollution	Machisa M et al.	Machisa M et al. (2013) Trans R Soc Trop Med Hyg 107:535-44	Biomass fuel use for household cooking in Swaziland: is there an association with anaemia and stunting in children aged 6-36 months?	Trans R Soc Trop Med Hyg	2013	107	535-44	https://doi.org/10.1093/trstmh/trt055	Journal Article
Indoor Air Pollution	Malliari E and Kalantzi OI	Malliari E and Kalantzi OI (2017) Environ Int 108:146-169	Children's exposure to brominated flame retardants in indoor environments - A review	Environ Int	2017	108	146-169	https://doi.org/10.1016/j.envint.2017.08.011	Review
Indoor Air Pollution	Mbatchou Ngahane BH et al.	Mbatchou Ngahane BH et al. (2015) Int J Occup Environ Health 21:61-5	Effects of cooking fuel smoke on respiratory symptoms and lung function in semi-rural women in Cameroon	Int J Occup Environ Health	2015	21	61-5	https://doi.org/10.1179/2049396714y.0000000090	Journal Article
Indoor Air Pollution	Mbatchou Ngahane BH et al.	Mbatchou Ngahane BH et al. (2016) Allergy Asthma Clin Immunol 12:1	Sensitization to common aeroallergens in a population of young adults in a sub-Saharan Africa setting: a cross-sectional study	Allergy Asthma Clin Immunol	2016	12	1	https://doi.org/10.1186/s13223-015-0107-8	Journal Article
Indoor Air Pollution	Milanzi EB and Namacha NM	Milanzi EB and Namacha NM (2017) Malawi Med J 29:160-165	Maternal biomass smoke exposure and birth weight in Malawi: Analysis of data from the 2010 Malawi Demographic and Health Survey	Malawi Med J	2017	29	160-165	https://www.ncbi.nlm.nih.gov/pubmed/28955426	Journal Article
Indoor Air Pollution	Mlombe YB et al.	Mlombe YB et al. (2015) Malawi Med J 27:88-92	Environmental risk factors for oesophageal cancer in Malawi: A case-control study	Malawi Med J	2015	27	88-92	https://www.ncbi.nlm.nih.gov/pubmed/26715952	Journal Article
Indoor Air Pollution	Morcos MM et al.	Morcos MM et al. (2011) Minerva Pediatr 63:19-26	Environmental exposure to endotoxin in rural and urban Egyptian school children and its relation to asthma and atopy	Minerva Pediatr	2011	63	19-26	https://www.ncbi.nlm.nih.gov/pubmed/21311426	Journal Article
Indoor Air Pollution	Munroe RL and Gauvain M	Munroe RL and Gauvain M (2012) Int J Environ Health Res 22:156-64	Exposure to open-fire cooking and cognitive performance in children	Int J Environ Health Res	2012	22	156-64	https://doi.org/10.1080/09603123.2011.628642	Journal Article
Indoor Air Pollution	Musafiri S et al.	Musafiri S et al. (2011) Respir Med 105:1596-605	Prevalence of atopy, asthma and COPD in an urban and a rural area of an African country	Respir Med	2011	105	1596-605	https://doi.org/10.1016/j.rmed.2011.06.013	Journal Article
Indoor Air Pollution	Muthumbi E et al.	Muthumbi E et al. (2017) Pneumonia 9:17	Risk factors for community-acquired pneumonia among adults in Kenya: a case-control study	Pneumonia	2017	9	17	https://doi.org/10.1186/s41479-017-0041-2	Journal Article
Indoor Air Pollution	Nantanda R et al.	Nantanda R et al. (2013) BMC Pediatr 13:141	Factors associated with asthma among under-fives in Mulago hospital, Kampala Uganda: a cross sectional study	BMC Pediatr	2013	13	141	https://doi.org/10.1186/1471-2431-13-141	Journal Article
Indoor Air Pollution	Nkosi V et al.	Nkosi V et al. (2015) Environ Health 14:33	Chronic respiratory disease among the elderly in South Africa: any association with proximity to mine dumps?	Environ Health	2015	14	33	https://doi.org/10.1186/s12940-015-0018-7	Journal Article
Indoor Air Pollution	Nkosi V et al.	Nkosi V et al. (2017) BMC Public Health 17:42	Indoor and outdoor PM10 levels at schools located near mine dumps in Gauteng and North West Provinces, South Africa	BMC Public Health	2017	17	42	https://doi.org/10.1186/s12889-016-3950-8	Journal Article
Indoor Air Pollution	North CM et al.	North CM et al. (2017) Lung 196:49-57	HIV Infection, Pulmonary Tuberculosis, and COPD in Rural Uganda: A Cross-Sectional Study	Lung	2017	196	49-57	https://doi.org/10.1007/s00408-017-0080-8	Journal Article
Indoor Air Pollution	North CM et al.	North CM et al. (2017) ERJ Open Res 3:00094-2016	Cooking fuel and respiratory symptoms among people living with HIV in rural Uganda	ERJ Open Res	2017	3	00094-2016	https://doi.org/10.1183/23120541.00094-2016	Journal Article
Indoor Air Pollution	Noubiap JJ et al.	Noubiap JJ et al. (2015) J Clin Hypertens 17:825-9	Targeting Household Air Pollution for Curbing the Cardiovascular Disease Burden: A Health Priority in Sub-Saharan Africa	J Clin Hypertens	2015	17	825-9	https://doi.org/10.1111/jch.12610	Review
Indoor Air Pollution	Nyembue TD et al.	Nyembue TD et al. (2012) Int Forum Allergy Rhinol 2:285-93	Prevalence and determinants of allergic diseases in a Congolese population	Int Forum Allergy Rhinol	2012	2	285-93	https://doi.org/10.1002/alr.21017	Journal Article
Indoor Air Pollution	Nyembue TD et al.	Nyembue TD et al. (2012) Allergy Rhinol 3:e16-24	Sensitization rate and clinical profile of Congolese patients with rhinitis	Allergy Rhinol	2012	3	e16-24	https://doi.org/10.2500/ar.2012.3.0023	Journal Article
Indoor Air Pollution	Olopade CO et al.	Olopade CO et al. (2017) Environ Int 98:181-190	Effect of a clean stove intervention on inflammatory biomarkers in pregnant women in Ibadan, Nigeria: A randomized controlled study	Environ Int	2017	98	181-190	https://doi.org/10.1016/j.envint.2016.11.004	Journal Article
Indoor Air Pollution	Oluwole O et al.	Oluwole O et al. (2013) Glob J Health Sci 5:28-38	Relationship between household air pollution from biomass smoke exposure, and pulmonary dysfunction, oxidant-antioxidant imbalance and systemic inflammation in rural women and children in Nigeria	Glob J Health Sci	2013	5	28-38	https://doi.org/10.5539/gjhs.v5n4p28	Journal Article
Indoor Air Pollution	Oluwole O et al.	Oluwole O et al. (2017) BMC Pulm Med 17:3	Household biomass fuel use, asthma symptoms severity, and asthma underdiagnosis in rural schoolchildren in Nigeria: a cross-sectional observational study	BMC Pulm Med	2017	17	3	https://doi.org/10.1186/s12890-016-0352-8	Journal Article
Indoor Air Pollution	Oluwole O et al.	Oluwole O et al. (2017) J Asthma 54:347-356	Biomass fuel exposure and asthma symptoms among rural school children in Nigeria	J Asthma	2017	54	347-356	https://doi.org/10.1080/02770903.2016.1227334	Journal Article
Indoor Air Pollution	Oluwole O et al.	Oluwole O et al. (2013) Afr Health Sci 13:144-53	Allergy sensitization and asthma among 13-14 year old school children in Nigeria	Afr Health Sci	2013	13	144-53	https://doi.org/10.4314/ahs.v13i1.20	Journal Article
Indoor Air Pollution	Omokhodion FO et al.	Omokhodion FO et al. (2017) J Obstet Gynaecol 38:454-460	Social, obstetric and environmental determinants of low Apgar score among infants born in four selected hospitals in Ibadan, Nigeria	J Obstet Gynaecol	2018	38	454-460	https://doi.org/10.1080/01443615.2017.1367764	Journal Article
Indoor Air Pollution	Owili PO et al.	Owili PO et al. (2017) Int J Environ Health Res 27:191-204	Cooking fuel and risk of under-five mortality in 23 Sub-Saharan African countries: a population-based study	Int J Environ Health Res	2017	27	191-204	https://doi.org/10.1080/09603123.2017.1332347	Journal Article
Indoor Air Pollution	Patel AB et al.	Patel AB et al. (2015) Matern Health Neonatol Perinatol 1:18	Impact of exposure to cooking fuels on stillbirths, perinatal, very early and late neonatal mortality - a multicenter prospective cohort study in rural communities in India, Pakistan, Kenya, Zambia and Guatemala	Matern Health Neonatol Perinatol	2015	1	18	https://doi.org/10.1186/s40748-015-0019-0	Journal Article
Indoor Air Pollution	Pefura-Yone EW et al.	Pefura-Yone EW et al. (2014) World Allergy Organ J 7:22	Sensitisation to Blattella germanica among adults with asthma in Yaounde, Cameroon: a cross-sectional study	World Allergy Organ J	2014	7	22	https://doi.org/10.1186/1939-4551-7-22	Journal Article
Indoor Air Pollution	Pefura-Yone EW et al.	Pefura-Yone EW et al. (2014) BMJ Open 4:e004062	Sensitisation to mites in a group of patients with asthma in Yaounde, Cameroon: a cross-sectional study	BMJ Open	2014	4	e004062	https://doi.org/10.1136/bmjopen-2013-004062	Journal Article
Indoor Air Pollution	Platts-Mills TA	Platts-Mills TA (2015) J Allergy Clin Immunol 136:3-13	The allergy epidemics: 1870-2010	J Allergy Clin Immunol	2015	136	3-13	https://doi.org/10.1016/j.jaci.2015.03.048	Review
Indoor Air Pollution	PrayGod G et al.	PrayGod G et al. (2016) PLoS One 11:e0160804	Indoor Air Pollution and Delayed Measles Vaccination Increase the Risk of Severe Pneumonia in Children: Results from a Case-Control Study in Mwanza, Tanzania	PLoS One	2016	11	e0160804	https://doi.org/10.1371/journal.pone.0160804	Journal Article
Indoor Air Pollution	Quinn AK et al.	Quinn AK et al. (2016) Int J Hyg Environ Health 219:176-83	Association of Carbon Monoxide exposure with blood pressure among pregnant women in rural Ghana: Evidence from GRAPHS	Int J Hyg Environ Health	2016	219	176-83	https://doi.org/10.1016/j.ijheh.2015.10.004	Journal Article
Indoor Air Pollution	Quinn AK et al.	Quinn AK et al. (2017) Environ Health 16:76	Ambulatory monitoring demonstrates an acute association between cookstove-related carbon monoxide and blood pressure in a Ghanaian cohort	Environ Health	2017	16	76	https://doi.org/10.1186/s12940-017-0282-9	Journal Article
Indoor Air Pollution	Richardson ET et al.	Richardson ET et al. (2014) PLoS One 9:e96334	Shared air: a renewed focus on ventilation for the prevention of tuberculosis transmission	PLoS One	2014	9	e96334	https://doi.org/10.1371/journal.pone.0096334	Journal Article
Indoor Air Pollution	Rylance J et al.	Rylance J et al. (2015) PLoS One 10:e0138762	Chronic Household Air Pollution Exposure Is Associated with Impaired Alveolar Macrophage Function in Malawian Non-Smokers	PLoS One	2015	10	e0138762	https://doi.org/10.1371/journal.pone.0138762	Journal Article
Indoor Air Pollution	Rylance J et al.	Rylance J et al. (2015) Am J Respir Cell Mol Biol 52:584-93	Household air pollution causes dose-dependent inflammation and altered phagocytosis in human macrophages	Am J Respir Cell Mol Biol	2015	52	584-93	https://doi.org/10.1165/rcmb.2014-0188OC	Journal Article
Indoor Air Pollution	Sanbata H et al.	Sanbata H et al. (2014) BMC Public Health 14:1122	Association of biomass fuel use with acute respiratory infections among under- five children in a slum urban of Addis Ababa, Ethiopia	BMC Public Health	2014	14	1122	https://doi.org/10.1186/1471-2458-14-1122	Journal Article
Indoor Air Pollution	Sanya RE et al.	Sanya RE et al. (2014) Afr Health Sci 14:707-15	Risk factors for asthma exacerbation in patients presenting to an emergency unit of a national referral hospital in Kampala, Uganda	Afr Health Sci	2014	14	707-15	https://doi.org/10.4314/ahs.v14i3.29	Journal Article
Indoor Air Pollution	Seedat RY et al.	Seedat RY et al. (2010) S Afr Med J 100:160-3	Mite and cockroach sensitisation in patients with allergic rhinitis in the Free State	S Afr Med J	2010	100	160-3	https://www.ncbi.nlm.nih.gov/pubmed/20459939	Journal Article
Indoor Air Pollution	Solomon FB et al.	Solomon FB et al. (2017) Ann Clin Microbiol Antimicrob 16:29	Antibiotic resistant airborne bacteria and their multidrug resistance pattern at University teaching referral Hospital in South Ethiopia	Ann Clin Microbiol Antimicrob	2017	16	29	https://doi.org/10.1186/s12941-017-0204-2	Journal Article
Indoor Air Pollution	Sulaiman C et al.	Sulaiman C et al. (2017) Chemosphere 177:224-231	Wood fuel consumption and mortality rates in Sub-Saharan Africa: Evidence from a dynamic panel study	Chemosphere	2017	177	224-231	https://doi.org/10.1016/j.chemosphere.2017.03.019	Journal Article
Indoor Air Pollution	Sumpter C et al.	Sumpter C et al. (2013) Trop Med Int Health 18:101-8	Systematic review and meta-analysis of the associations between indoor air pollution and tuberculosis	Trop Med Int Health	2013	18	101-8	https://doi.org/10.1111/tmi.12013	Review
Indoor Air Pollution	Suter MK et al.	Suter MK et al. (2018) Int J Environ Res Public Health 15:163	Implications of Combined Exposure to Household Air Pollution and HIV on Neurocognition in Children	Int J Environ Res Public Health	2018	15	163	https://doi.org/10.3390/ijerph15010163	Journal Article
Indoor Air Pollution	Taborda-Barata L et al.	Taborda-Barata L et al. (2012) World Allergy Organ J 5:1-8	Socio-epidemiological Aspects of Respiratory Allergic Diseases in Southern Africa	World Allergy Organ J	2012	5	1-8	https://doi.org/10.1097/WOX.0b013e318242d6b4	Journal Article
Indoor Air Pollution	Taylor ET and Nakai S	Taylor ET and Nakai S (2012) Int J Environ Res Public Health 9:2252-65	Prevalence of acute respiratory infections in women and children in Western Sierra Leone due to smoke from wood and charcoal stoves	Int J Environ Res Public Health	2012	9	2252-65	https://doi.org/10.3390/ijerph9062252	Journal Article
Indoor Air Pollution	Thacher JD et al.	Thacher JD et al. (2013) Respir Med 107:1845-51	Biomass fuel use and the risk of asthma in Nigerian children	Respir Med	2013	107	1845-51	https://doi.org/10.1016/j.rmed.2013.09.009	Journal Article
Indoor Air Pollution	Toloba Y et al.	Toloba Y et al. (2014) Rev Pneumol Clin 70:208-13	[Well-digger's lung in Mali during the decade of 2001-2010]	Rev Pneumol Clin	2014	70	208-13	https://doi.org/10.1016/j.pneumo.2013.12.003	Journal Article
Indoor Air Pollution	Toujani S et al.	Toujani S et al. (2016) Rev Pneumol Clin 72:228-33	[Occupational asthma: Clinical and professional profile of the Tunisian asthmatic worker]	Rev Pneumol Clin	2016	72	228-33	https://doi.org/10.1016/j.pneumo.2016.03.003	Journal Article
Indoor Air Pollution	Tuakuila J et al.	Tuakuila J et al. (2013) J Expo Sci Environ Epidemiol 23:81-7	Elevated blood lead levels and sources of exposure in the population of Kinshasa, the capital of the Democratic Republic of Congo	J Expo Sci Environ Epidemiol	2013	23	81-7	https://doi.org/10.1038/jes.2012.49	Journal Article
Indoor Air Pollution	Udofia EA et al.	Udofia EA et al. (2014) BMC Public Health 14:244	Residential characteristics as correlates of occupants' health in the greater Accra region, Ghana	BMC Public Health	2014	14	244	https://doi.org/10.1186/1471-2458-14-244	Journal Article
Indoor Air Pollution	Umoh V and Peters E	Umoh V and Peters E (2015) Lung India 32:199	The relationship between lung function and indoor air pollution among rural women in the Niger Delta region of Nigeria	Lung India	2015	32	199	https://doi.org/10.4103/0970-2113.152672	Journal Article
Indoor Air Pollution	Umoh VA et al.	Umoh VA et al. (2013) Int J Family Med 2013:526463	Psychological distress in women with chronic bronchitis in a fishing community in the niger delta region of Nigeria	Int J Family Med	2013	2013	526463	https://doi.org/10.1155/2013/526463	Journal Article
Indoor Air Pollution	Umoh VA and Peters E	Umoh VA and Peters E (2014) Lung India 31:110-5	The relationship between lung function and indoor air pollution among rural women in the Niger Delta region of Nigeria	Lung India	2014	31	110-5	https://doi.org/10.4103/0970-2113.129815	Journal Article
Indoor Air Pollution	van Gemert F et al.	van Gemert F et al. (2011) Prim Care Respir J 20:240-8	The impact of asthma and COPD in sub-Saharan Africa	Prim Care Respir J	2011	20	240-8	https://doi.org/10.4104/pcrj.2011.00027	Review
Indoor Air Pollution	Vanker A et al.	Vanker A et al. (2017) Lancet Planet Health 1:e328-e336	Early-life exposure to indoor air pollution or tobacco smoke and lower respiratory tract illness and wheezing in African infants: a longitudinal birth cohort study	Lancet Planet Health	2017	1	e328-e336	https://doi.org/10.1016/s2542-5196(17)30134-1	Journal Article
Indoor Air Pollution	Vanker A et al.	Vanker A et al. (2018) S Afr Med J 108:71-72	Early-life exposures to environmental tobacco smoke and indoor air pollution in the Drakenstein Child Health Study: Impact on child health	S Afr Med J	2018	108	71-72	https://doi.org/10.7196/SAMJ.2017.v108i2.13088	Journal Article
Indoor Air Pollution	Viviers PJ et al.	Viviers PJ et al. (2015) S Afr Med J 105:786-8	Chronic obstructive pulmonary disease--diagnosis and classification of severity	S Afr Med J	2015	105	786-8	https://www.ncbi.nlm.nih.gov/pubmed/26636168	Review
Indoor Air Pollution	Webb EL et al.	Webb EL et al. (2016) Allergy 71:1156-69	Helminths are positively associated with atopy and wheeze in Ugandan fishing communities: results from a cross-sectional survey	Allergy	2016	71	1156-69	https://doi.org/10.1111/all.12867	Journal Article
Indoor Air Pollution	Wilunda C et al.	Wilunda C et al. (2013) Trop Med Int Health 18:1488-97	Determinants of moderate-to-severe anaemia among women of reproductive age in Tanzania: analysis of data from the 2010 Tanzania Demographic and Health Survey	Trop Med Int Health	2013	18	1488-97	https://doi.org/10.1111/tmi.12199	Journal Article
Indoor Air Pollution	Woldesemayat EM et al.	Woldesemayat EM et al. (2014) Int J Tuberc Lung Dis 18:67-72	Use of biomass fuel in households is not a risk factor for pulmonary tuberculosis in South Ethiopia	Int J Tuberc Lung Dis	2014	18	67-72	https://doi.org/10.5588/ijtld.12.0980	Journal Article
Indoor Air Pollution	Wylie BJ et al.	Wylie BJ et al. (2017) Environ Health Perspect 125:134-140	Placental Pathology Associated with Household Air Pollution in a Cohort of Pregnant Women from Dar es Salaam, Tanzania	Environ Health Perspect	2017	125	134-140	https://doi.org/10.1289/ehp256	Journal Article
Indoor Air Pollution	Yassin MK	Yassin MK (2011) J Egypt Soc Parasitol 41:47-54	Allergenic Dermatophagoides mites causing asthma among schoolchildren at Ain-Shams District, Cairo, Egypt	J Egypt Soc Parasitol	2011	41	47-54	https://www.ncbi.nlm.nih.gov/pubmed/21634241	Journal Article
Indoor Air Pollution	Zambrano AI et al.	Zambrano AI et al. (2015) PLoS Negl Trop Dis 9:e0003774	Exposure to an Indoor Cooking Fire and Risk of Trachoma in Children of Kongwa, Tanzania	PLoS Negl Trop Dis	2015	9	e0003774	https://doi.org/10.1371/journal.pntd.0003774	Journal Article
Indoor Air Pollution	Zoller T et al.	Zoller T et al. (2018) BMC Pulm Med 18:11	Chronic airflow obstruction in Tanzania - a cross-sectional study	BMC Pulm Med	2018	18	11	https://doi.org/10.1186/s12890-018-0577-9	Journal Article
Indoor Mold	Diongue K et al.	Diongue K et al. (2015) J Mycol Med 25:e39-43	[Qualitative fungal composition of services at risk of nosocomial infections at Aristide Le Dantec Hospital (Dakar)]	J Mycol Med	2015	25	e39-43	https://doi.org/10.1016/j.mycmed.2014.10.020	Journal Article
Indoor Mold	El-Mahallawy HA et al.	El-Mahallawy HA et al. (2016) Pediatr Blood Cancer 63:171-3	Investigation and Management of a Rhizomucor Outbreak in a Pediatric Cancer Hospital in Egypt	Pediatr Blood Cancer	2016	63	171-3	https://doi.org/10.1002/pbc.25673	Journal Article
Indoor Mold	Gharamah AA et al.	Gharamah AA et al. (2012) Asian Pac J Trop Biomed 2:655-9	Bacterial and fungal endophthalmitis in upper Egypt: related species and risk factors	Asian Pac J Trop Biomed	2012	2	655-9	https://doi.org/10.1016/s2221-1691(12)60115-4	Journal Article
Indoor Mold	Gheith S et al.	Gheith S et al. (2015) Mycoses 58:337-42	Hospital environment fungal contamination and aspergillosis risk in acute leukaemia patients in Sousse (Tunisia)	Mycoses	2015	58	337-42	https://doi.org/10.1111/myc.12320	Journal Article
Indoor Mold	Hasnain SM et al.	Hasnain SM et al. (2012) World Allergy Organ J 5:59-65	Sensitization to indigenous pollen and molds and other outdoor and indoor allergens in allergic patients from saudi arabia, United arab emirates, and Sudan	World Allergy Organ J	2012	5	59-65	https://doi.org/10.1097/WOX.0b013e31825a73cd	Journal Article
Indoor Mold	Niare-Doumbo S et al.	Niare-Doumbo S et al. (2014) Mycopathologia 178:103-9	Preliminary study of the fungal ecology at the haematology and medical-oncology ward in Bamako, Mali	Mycopathologia	2014	178	103-9	https://doi.org/10.1007/s11046-014-9760-6	Journal Article
Indoor Mold	Saad-Hussein A et al.	Saad-Hussein A et al. (2016) Hum Exp Toxicol 35:3-9	Effects of airborne Aspergillus on serum aflatoxin B1 and liver enzymes in workers handling wheat flour	Hum Exp Toxicol	2016	35	3-9	https://doi.org/10.1177/0960327115573596	Journal Article
Indoor Mold, Outdoor Air Pollution	Olaniyan T et al.	Olaniyan T et al. (2017) BMC Public Health 17:712	A prospective cohort study on ambient air pollution and respiratory morbidities including childhood asthma in adolescents from the western Cape Province: study protocol	BMC Public Health	2017	17	712	https://doi.org/10.1186/s12889-017-4726-5	Journal Article
Indoor Mold, Outdoor Air Pollution	Saad-Hussein A et al.	Saad-Hussein A et al. (2013) Am J Ind Med 56:818-24	Effect of occupational exposure to aflatoxins on some liver tumor markers in textile workers	Am J Ind Med	2013	56	818-24	https://doi.org/10.1002/ajim.22162	Journal Article
Outdoor Air Pollution	Agodokpessi G et al.	Agodokpessi G et al. (2015) Rev Mal Respir 32:930-5	[Sensitisation profile to airborne allergens of patients followed for asthma in Cotonou, Benin. A cross-sectional study using prick-tests]	Rev Mal Respir	2015	32	930-5	https://doi.org/10.1016/j.rmr.2014.09.008	Journal Article
Outdoor Air Pollution	Aliyu AJ and Ismail NW	Aliyu AJ and Ismail NW (2016) Environ Sci Pollut Res Int 23:21288-21298	The effects of air pollution on human mortality: does gender difference matter in African countries?	Environ Sci Pollut Res Int	2016	23	21288-21298	https://doi.org/10.1007/s11356-016-7253-5	Journal Article
Outdoor Air Pollution	Amegah AK and Agyei-Mensah S	Amegah AK and Agyei-Mensah S (2017) Environ Pollut 220:738-743	Urban air pollution in Sub-Saharan Africa: Time for action	Environ Pollut	2017	220	738-743	https://doi.org/10.1016/j.envpol.2016.09.042	Journal Article
Outdoor Air Pollution	Amegah AK and Jaakkola JJ	Amegah AK and Jaakkola JJ (2014) Int J Hyg Environ Health 217:354-62	Work as a street vendor, associated traffic-related air pollution exposures and risk of adverse pregnancy outcomes in Accra, Ghana	Int J Hyg Environ Health	2014	217	354-62	https://doi.org/10.1016/j.ijheh.2013.07.010	Journal Article
Outdoor Air Pollution	Amrane M et al.	Amrane M et al. (2014) Radiat Prot Dosimetry 162:400-9	Attached and unattached fractions of short-lived radon decay products in outdoor environments: effect on the human respiratory system	Radiat Prot Dosimetry	2014	162	400-9	https://doi.org/10.1093/rpd/nct338	Journal Article
Outdoor Air Pollution	Ana GR et al.	Ana GR et al. (2014) Perspect Public Health 134:169-75	Outdoor respirable particulate matter and the lung function status of residents of selected communities in Ibadan, Nigeria	Perspect Public Health	2014	134	169-75	https://doi.org/10.1177/1757913913494152	Journal Article
Outdoor Air Pollution	Anenberg SC et al.	Anenberg SC et al. (2012) Environ Health Perspect 120:831-9	Global air quality and health co-benefits of mitigating near-term climate change through methane and black carbon emission controls	Environ Health Perspect	2012	120	831-9	https://doi.org/10.1289/ehp.1104301	Journal Article
Outdoor Air Pollution	Attia EF et al.	Attia EF et al. (2017) Curr Opin Infect Dis 30:21-30	Bronchiectasis and other chronic lung diseases in adolescents living with HIV	Curr Opin Infect Dis	2017	30	21-30	https://doi.org/10.1097/qco.0000000000000325	Review
Outdoor Air Pollution	Awofeso N	Awofeso N (2011) Am J Respir Crit Care Med 183:1437	Generator diesel exhaust: a major hazard to health and the environment in Nigeria	Am J Respir Crit Care Med	2011	183	1437	https://doi.org/10.1164/ajrccm.183.10.1437	Journal Article
Outdoor Air Pollution	Benaissa F et al.	Benaissa F et al. (2016) Can Respir J 2016:8209485	Short-Term Health Impact Assessment of Urban PM10 in Bejaia City (Algeria)	Can Respir J	2016	2016	8209485	https://doi.org/10.1155/2016/8209485	Journal Article
Outdoor Air Pollution	Bernstein AS and Myers SS	Bernstein AS and Myers SS (2011) Curr Opin Pediatr 23:221-6	Climate change and children's health	Curr Opin Pediatr	2011	23	221-6	https://doi.org/10.1097/MOP.0b013e3283444c89	Review
Outdoor Air Pollution	Black P et al.	Black P et al. (2017) Environ Res 152:462-469	Assessing occupational mercury exposures and behaviours of artisanal and small-scale gold miners in Burkina Faso using passive mercury vapour badges	Environ Res	2017	152	462-469	https://doi.org/10.1016/j.envres.2016.06.004	Journal Article
Outdoor Air Pollution	Bortey-Sam N et al.	Bortey-Sam N et al. (2015) Environ Sci Pollut Res Int 22:9658-67	Levels, potential sources and human health risk of polycyclic aromatic hydrocarbons (PAHs) in particulate matter (PM(10)) in Kumasi, Ghana	Environ Sci Pollut Res Int	2015	22	9658-67	https://doi.org/10.1007/s11356-014-4022-1	Journal Article
Outdoor Air Pollution	Bwalya D et al.	Bwalya D et al. (2011) Arch Environ Occup Health 66:47-50	Chronic respiratory symptoms among workers at a limestone factory in Zambia	Arch Environ Occup Health	2011	66	47-50	https://doi.org/10.1080/19338244.2010.506498	Journal Article
Outdoor Air Pollution	Cachon BF et al.	Cachon BF et al. (2014) Environ Pollut 185:340-51	Proinflammatory effects and oxidative stress within human bronchial epithelial cells exposed to atmospheric particulate matter (PM(2.5) and PM(>2.5)) collected from Cotonou, Benin	Environ Pollut	2014	185	340-51	https://doi.org/10.1016/j.envpol.2013.10.026	Journal Article
Outdoor Air Pollution	Chuang YC et al.	Chuang YC et al. (2015) BMJ Open 5:e006183	The inter-relationship among economic activities, environmental degradation, material consumption and population health in low-income countries: a longitudinal ecological study	BMJ Open	2015	5	e006183	https://doi.org/10.1136/bmjopen-2014-006183	Journal Article
Outdoor Air Pollution	de Longueville F et al.	de Longueville F et al. (2013) Int J Biometeorol 57:1-19	Desert dust impacts on human health: an alarming worldwide reality and a need for studies in West Africa	Int J Biometeorol	2013	57	1-19	https://doi.org/10.1007/s00484-012-0541-y	Review
Outdoor Air Pollution	Ekpenyong CE et al.	Ekpenyong CE et al. (2012) BMJ Open 2:e001253	Urban city transportation mode and respiratory health effect of air pollution: a cross-sectional study among transit and non-transit workers in Nigeria	BMJ Open	2012	2	e001253	https://doi.org/10.1136/bmjopen-2012-001253	Journal Article
Outdoor Air Pollution	Elenge MM and De Brouwer C	Elenge MM and De Brouwer C (2011) Int J Occup Med Environ Health 24:57-66	Identification of hazards in the workplaces of Artisanal mining in Katanga	Int J Occup Med Environ Health	2011	24	57-66	https://doi.org/10.2478/s13382-011-0012-4	Journal Article
Outdoor Air Pollution	Etchie TO et al.	Etchie TO et al. (2018) Environ Pollut 236:146-157	The gains in life expectancy by ambient PM2.5 pollution reductions in localities in Nigeria	Environ Pollut	2018	236	146-157	https://doi.org/10.1016/j.envpol.2018.01.034	Journal Article
Outdoor Air Pollution	Ewenighi CO et al.	Ewenighi CO et al. (2017) Arch Environ Occup Health 72:258-263	Prostate-specific antigen and its derivatives in young adults occupationally exposed to quarry pollutants in southeastern Nigeria	Arch Environ Occup Health	2017	72	258-263	https://doi.org/10.1080/19338244.2016.1207593	Journal Article
Outdoor Air Pollution	Furi P et al.	Furi P et al. (2017) Inhal Toxicol 29:147-159	Comparison of airway deposition distributions of particles in healthy and diseased workers in an Egyptian industrial site	Inhal Toxicol	2017	29	147-159	https://doi.org/10.1080/08958378.2017.1326990	Journal Article
Outdoor Air Pollution	Gwimbi P	Gwimbi P (2017) Int J Equity Health 16:200	Monitoring SO2emission trends and residents' perceived health risks from PGM smelting at Selous Metallurgical Complex in Zimbabwe	Int J Equity Health	2017	16	200	https://doi.org/10.1186/s12939-017-0696-6	Journal Article
Outdoor Air Pollution	Hamatui N et al.	Hamatui N et al. (2016) Int J Occup Environ Health 22:240-248	Respiratory health effects of occupational exposure to charcoal dust in Namibia	Int J Occup Environ Health	2016	22	240-248	https://doi.org/10.1080/10773525.2016.1214795	Journal Article
Outdoor Air Pollution	Hassan SK and Khoder MI	Hassan SK and Khoder MI (2012) Environ Monit Assess 184:3593-612	Gas-particle concentration, distribution, and health risk assessment of polycyclic aromatic hydrocarbons at a traffic area of Giza, Egypt	Environ Monit Assess	2012	184	3593-612	https://doi.org/10.1007/s10661-011-2210-8	Journal Article
Outdoor Air Pollution	Hendry G et al.	Hendry G et al. (2014) Stat Med 33:3882-93	The application of subset correspondence analysis to address the problem of missing data in a study on asthma severity in childhood	Stat Med	2014	33	3882-93	https://doi.org/10.1002/sim.6189	Journal Article
Outdoor Air Pollution	Hinson AV et al.	Hinson AV et al. (2016) Int J Environ Res Public Health 13:895	Cotton Dust Exposure and Respiratory Disorders among Textile Workers at a Textile Company in the Southern Part of Benin	Int J Environ Res Public Health	2016	13	895	https://doi.org/10.3390/ijerph13090895	Journal Article
Outdoor Air Pollution	Ibrahim KS et al.	Ibrahim KS et al. (2011) Int J Hyg Environ Health 214:53-8	Study of kidney dysfunction in non-silicotic Egyptian workers	Int J Hyg Environ Health	2011	214	53-8	https://doi.org/10.1016/j.ijheh.2010.08.012	Journal Article
Outdoor Air Pollution	Isara AR et al.	Isara AR et al. (2016) Pan Afr Med J 23:212	Respiratory symptoms and ventilatory functions among quarry workers in Edo state, Nigeria	Pan Afr Med J	2016	23	212	https://doi.org/10.11604/pamj.2016.23.212.7640	Journal Article
Outdoor Air Pollution	Jassal MS	Jassal MS (2015) Int Health 7:7-15	Pediatric asthma and ambient pollutant levels in industrializing nations	Int Health	2015	7	7-15	https://doi.org/10.1093/inthealth/ihu081	Review
Outdoor Air Pollution	Johnston FH et al.	Johnston FH et al. (2012) Environ Health Perspect 120:695-701	Estimated global mortality attributable to smoke from landscape fires	Environ Health Perspect	2012	120	695-701	https://doi.org/10.1289/ehp.1104422	Journal Article
Outdoor Air Pollution	Khairy MA and Lohmann R	Khairy MA and Lohmann R (2013) Chemosphere 91:895-903	Source apportionment and risk assessment of polycyclic aromatic hydrocarbons in the atmospheric environment of Alexandria, Egypt	Chemosphere	2013	91	895-903	https://doi.org/10.1016/j.chemosphere.2013.02.018	Journal Article
Outdoor Air Pollution	Kouassi KS et al.	Kouassi KS et al. (2010) J Appl Toxicol 30:310-20	Oxidative damage induced in A549 cells by physically and chemically characterized air particulate matter (PM2.5) collected in Abidjan, Cote d'Ivoire	J Appl Toxicol	2010	30	310-20	https://doi.org/10.1002/jat.1496	Journal Article
Outdoor Air Pollution	Langbein J	Langbein J (2017) PLoS One 12:e0178631	Firewood, smoke and respiratory diseases in developing countries-The neglected role of outdoor cooking	PLoS One	2017	12	e0178631	https://doi.org/10.1371/journal.pone.0178631	Journal Article
Outdoor Air Pollution	Lawin H et al.	Lawin H et al. (2016) Sci Total Environ 550:1-5	A cross-sectional study with an improved methodology to assess occupational air pollution exposure and respiratory health in motorcycle taxi driving	Sci Total Environ	2016	550	1-5	https://doi.org/10.1016/j.scitotenv.2016.01.068	Journal Article
Outdoor Air Pollution	Levin M et al.	Levin M et al. (2012) J Allergy Clin Immunol 130:265-7	Ascaris sensitization is associated with aeroallergen sensitization and airway hyperresponsiveness but not allergic disease in urban Africa	J Allergy Clin Immunol	2012	130	265-7	https://doi.org/10.1016/j.jaci.2012.03.033	Journal Article
Outdoor Air Pollution	Lopez-Villarrubia E et al.	Lopez-Villarrubia E et al. (2012) Environ Res 112:129-38	Characterizing mortality effects of particulate matter size fractions in the two capital cities of the Canary Islands	Environ Res	2012	112	129-38	https://doi.org/10.1016/j.envres.2011.10.005	Journal Article
Outdoor Air Pollution	Maduka O and Tobin-West C	Maduka O and Tobin-West C (2017) BMJ Glob Health 2:e000413	Is living in a gas-flaring host community associated with being hypertensive? Evidence from the Niger Delta region of Nigeria	BMJ Glob Health	2017	2	e000413	https://doi.org/10.1136/bmjgh-2017-000413	Journal Article
Outdoor Air Pollution	Mbelambela EP et al.	Mbelambela EP et al. (2017) Environ Health Prev Med 22:11	Occupation exposed to road-traffic emissions and respiratory health among Congolese transit workers, particularly bus conductors, in Kinshasa: a cross-sectional study	Environ Health Prev Med	2017	22	11	https://doi.org/10.1186/s12199-017-0608-9	Journal Article
Outdoor Air Pollution	McDonald JC	McDonald JC (2010) Ann Occup Hyg 54:851-7	Epidemiology of malignant mesothelioma--an outline	Ann Occup Hyg	2010	54	851-7	https://doi.org/10.1093/annhyg/meq076	Journal Article
Outdoor Air Pollution	Messan F et al.	Messan F et al. (2011) Mali Med 26:16-21	[Pulmonary function testing of 156 children exposed to automobile pollution in the municipality of Cotonou]	Mali Med	2011	26	16-21	https://www.ncbi.nlm.nih.gov/pubmed/22765990	Journal Article
Outdoor Air Pollution	Moen BE et al.	Moen BE et al. (2012) J Occup Environ Med 54:847-50	Respiratory inflammation among workers exposed to airborne dust with endotoxins in a coffee curing factory	J Occup Environ Med	2012	54	847-50	https://doi.org/10.1097/JOM.0b013e318250ca24	Journal Article
Outdoor Air Pollution	Mohamed EI et al.	Mohamed EI et al. (2013) Int J Occup Med Environ Health 26:165-72	Electronic noses for monitoring benzene occupational exposure in biological samples of Egyptian workers	Int J Occup Med Environ Health	2013	26	165-72	https://doi.org/10.2478/s13382-013-0086-2	Journal Article
Outdoor Air Pollution	Moolla R et al.	Moolla R et al. (2015) Int J Environ Res Public Health 12:4101-15	Occupational exposure of diesel station workers to BTEX compounds at a bus depot	Int J Environ Res Public Health	2015	12	4101-15	https://doi.org/10.3390/ijerph120404101	Journal Article
Outdoor Air Pollution	Morakinyo OM et al.	Morakinyo OM et al. (2017) BMJ Open 7:e013941	Health risk of inhalation exposure to sub-10 microm particulate matter and gaseous pollutants in an urban-industrial area in South Africa: an ecological study	BMJ Open	2017	7	e013941	https://doi.org/10.1136/bmjopen-2016-013941	Journal Article
Outdoor Air Pollution	Moussa MR et al.	Moussa MR et al. (2016) J Egypt Public Health Assoc 91:44-51	Environmental risk factors and the associated morbidity in a periurban area, Alexandria, Egypt	J Egypt Public Health Assoc	2016	91	44-51	https://doi.org/10.1097/01.epx.0000480930.70965.83	Journal Article
Outdoor Air Pollution	Naidoo RN et al.	Naidoo RN et al. (2013) Sajch 7:127-134	Ambient pollution and respiratory outcomes among schoolchildren in Durban, South Africa	Sajch	2013	7	127-134	https://doi.org/10.7196/sajch.598	Journal Article
Outdoor Air Pollution	Nelson G et al.	Nelson G et al. (2011) Ann Occup Hyg 55:569-77	The risk of asbestos exposure in South African diamond mine workers	Ann Occup Hyg	2011	55	569-77	https://doi.org/10.1093/annhyg/mer028	Journal Article
Outdoor Air Pollution	Ngole-Jeme VM	Ngole-Jeme VM (2016) Ambio 45:374-86	Heavy metals in soils along unpaved roads in south west Cameroon: Contamination levels and health risks	Ambio	2016	45	374-86	https://doi.org/10.1007/s13280-015-0726-9	Journal Article
Outdoor Air Pollution	Nkhama E et al.	Nkhama E et al. (2015) Int J Environ Res Public Health 12:871-87	Prevalence and determinants of mucous membrane irritations in a community near a cement factory in Zambia: a cross sectional study	Int J Environ Res Public Health	2015	12	871-87	https://doi.org/10.3390/ijerph120100871	Journal Article
Outdoor Air Pollution	Obiri S et al.	Obiri S et al. (2013) J Environ Sci Health A Tox Hazard Subst Environ Eng 48:408-16	Assessment of cancer and noncancer health risks from exposure to PAHs in street dust in the Tamale Metropolis, Ghana	J Environ Sci Health A Tox Hazard Subst Environ Eng	2013	48	408-16	https://doi.org/10.1080/10934529.2013.728914	Journal Article
Outdoor Air Pollution	Oloyede IP et al.	Oloyede IP et al. (2013) J Trop Pediatr 59:399-402	Lung function indices of children exposed to wood smoke in a fishing port in South-South Nigeria	J Trop Pediatr	2013	59	399-402	https://doi.org/10.1093/tropej/fmt033	Journal Article
Outdoor Air Pollution	Olujimi OO et al.	Olujimi OO et al. (2016) Springerplus 5:1546	Air quality index from charcoal production sites, carboxyheamoglobin and lung function among occupationally exposed charcoal workers in South Western Nigeria	Springerplus	2016	5	1546	https://doi.org/10.1186/s40064-016-3227-9	Journal Article
Outdoor Air Pollution	Owili PO et al.	Owili PO et al. (2017) Int J Environ Res Public Health 14:359	The Associations between Types of Ambient PM2.5 and Under-Five and Maternal Mortality in Africa	Int J Environ Res Public Health	2017	14	359	https://doi.org/10.3390/ijerph14040359	Journal Article
Outdoor Air Pollution	Rahama SM et al.	Rahama SM et al. (2010) East Afr J Public Health 7:350-2	Environmental pollution of lead in traffic air and blood of traffic policemen in Khartoum State, Sudan	East Afr J Public Health	2010	7	350-2	https://www.ncbi.nlm.nih.gov/pubmed/22066334	Journal Article
Outdoor Air Pollution	Sakwari G et al.	Sakwari G et al. (2013) J Occup Environ Med 55:544-51	Respiratory symptoms, exhaled nitric oxide, and lung function among workers in Tanzanian coffee factories	J Occup Environ Med	2013	55	544-51	https://doi.org/10.1097/JOM.0b013e318285f453	Journal Article
Outdoor Air Pollution	Sekkal S et al.	Sekkal S et al. (2012) J Occup Environ Med 54:1382-8	Occupational exposure to petroleum products and respiratory health: a cross-sectional study from Algeria	J Occup Environ Med	2012	54	1382-8	https://doi.org/10.1097/JOM.0b013e31825fa6c9	Journal Article
Outdoor Air Pollution	Shirinde J et al.	Shirinde J et al. (2015) Environ Health 14:84	Allergic rhinitis, rhinoconjunctivitis and hayfever symptoms among children are associated with frequency of truck traffic near residences: a cross sectional study	Environ Health	2015	14	84	https://doi.org/10.1186/s12940-015-0072-1	Journal Article
Outdoor Air Pollution	Tewari S et al.	Tewari S et al. (2015) Haematologica 100:1108-16	Environmental determinants of severity in sickle cell disease	Haematologica	2015	100	1108-16	https://doi.org/10.3324/haematol.2014.120030	Review
Outdoor Air Pollution	Thabethe ND et al.	Thabethe ND et al. (2014) Pan Afr Med J 18:206	Human health risks posed by exposure to PM10 for four life stages in a low socio-economic community in South Africa	Pan Afr Med J	2014	18	206	https://doi.org/10.11604/pamj.2014.18.206.3393	Journal Article
Outdoor Air Pollution	Thorsson S et al.	Thorsson S et al. (2014) Environ Monit Assess 186:4479-92	Carbon monoxide concentrations in outdoor wood-fired kitchens in Ouagadougou, Burkina Faso--implications for women's and children's health	Environ Monit Assess	2014	186	4479-92	https://doi.org/10.1007/s10661-014-3712-y	Journal Article
Outdoor Air Pollution	Tohon HG et al.	Tohon HG et al. (2015) Int J Environ Health Res 25:149-61	BTEX air concentrations and self-reported common health problems in gasoline sellers from Cotonou, Benin	Int J Environ Health Res	2015	25	149-61	https://doi.org/10.1080/09603123.2014.915017	Journal Article
Outdoor Air Pollution	Tungu AM et al.	Tungu AM et al. (2013) Occup Environ Med 70:289-95	Fractional exhaled nitric oxide among cement factory workers: a cross sectional study	Occup Environ Med	2013	70	289-95	https://doi.org/10.1136/oemed-2012-100879	Journal Article
Outdoor Air Pollution	Val S et al.	Val S et al. (2013) Part Fibre Toxicol 10:10	Physico-chemical characterization of African urban aerosols (Bamako in Mali and Dakar in Senegal) and their toxic effects in human bronchial epithelial cells: description of a worrying situation	Part Fibre Toxicol	2013	10	10	https://doi.org/10.1186/1743-8977-10-10	Journal Article
Outdoor Air Pollution	Vernon MK et al.	Vernon MK et al. (2012) J Asthma 49:991-8	What do we know about asthma triggers? a review of the literature	J Asthma	2012	49	991-8	https://doi.org/10.3109/02770903.2012.738268	Review
Outdoor Air Pollution	Wheida A et al.	Wheida A et al. (2018) Environ Res 160:223-231	Tackling the mortality from long-term exposure to outdoor air pollution in megacities: Lessons from the Greater Cairo case study	Environ Res	2018	160	223-231	https://doi.org/10.1016/j.envres.2017.09.028	Journal Article
Outdoor Air Pollution	Wichmann J and Voyi K	Wichmann J and Voyi K (2012) Int J Environ Res Public Health 9:3978-4016	Ambient air pollution exposure and respiratory, cardiovascular and cerebrovascular mortality in Cape Town, South Africa: 2001-2006	Int J Environ Res Public Health	2012	9	3978-4016	https://doi.org/10.3390/ijerph9113978	Journal Article
Outdoor Air Pollution, Indoor Air Pollution	GBD 2015 Risk Factors Collaborators	GBD 2015 Risk Factors Collaborators (2016) Lancet 388:1659-1724	Global, regional, and national comparative risk assessment of 79 behavioural, environmental and occupational, and metabolic risks or clusters of risks, 1990-2015: a systematic analysis for the Global Burden of Disease Study 2015	Lancet	2016	388	1659-1724	https://doi.org/10.1016/s0140-6736(16)31679-8	Journal Article
Outdoor Air Pollution, Indoor Air Pollution	Abou-Khadra MK	Abou-Khadra MK (2013) Sleep Breath 17:653-7	Association between PM(1)(0) exposure and sleep of Egyptian school children	Sleep Breath	2013	17	653-7	https://doi.org/10.1007/s11325-012-0738-7	Journal Article
Outdoor Air Pollution, Indoor Air Pollution	Agodokpessi G et al.	Agodokpessi G et al. (2011) Med Trop 71:41-4	[Air pollution and respiratory disease in a tropical urban setting in Cotonou, Benin]	Med Trop	2011	71	41-4	https://www.ncbi.nlm.nih.gov/pubmed/21585089	Journal Article
Outdoor Air Pollution, Indoor Air Pollution	Benaissa F et al.	Benaissa F et al. (2014) Iran J Public Health 43:1221-8	Assessment of Air Pollution Impacts on Population Health in Bejaia City, Northern Algeria	Iran J Public Health	2014	43	1221-8	https://www.ncbi.nlm.nih.gov/pubmed/26175976	Journal Article
Outdoor Air Pollution, Indoor Air Pollution	Berhane K et al.	Berhane K et al. (2016) Ethiop J Health Dev 30:50-56	Health Effects of Environmental Exposures, Occupational Hazards and Climate Change in Ethiopia: Synthesis of Situational Analysis, Needs Assessment and the Way Forward	Ethiop J Health Dev	2016	30	50-56	https://www.ncbi.nlm.nih.gov/pubmed/28867920	Journal Article
Outdoor Air Pollution, Indoor Air Pollution	Flatin MC et al.	Flatin MC et al. (2018) Eur Ann Otorhinolaryngol Head Neck Dis 135:33-36	Symptoms of allergic rhinitis in Parakou, Benin: Prevalence, severity and associated factors	Eur Ann Otorhinolaryngol Head Neck Dis	2018	135	33-36	https://doi.org/10.1016/j.anorl.2017.07.003	Journal Article
Outdoor Air Pollution, Indoor Air Pollution	Hamatui N and Beynon C	Hamatui N and Beynon C (2017) Int J Environ Res Public Health 14:110	Particulate Matter and Respiratory Symptoms among Adults Living in Windhoek, Namibia: A Cross Sectional Descriptive Study	Int J Environ Res Public Health	2017	14	110	https://doi.org/10.3390/ijerph14020110	Journal Article
Outdoor Air Pollution, Indoor Air Pollution	Lacey FG et al.	Lacey FG et al. (2017) Proc Natl Acad Sci U S A 114:1269-1274	Transient climate and ambient health impacts due to national solid fuel cookstove emissions	Proc Natl Acad Sci U S A	2017	114	1269-1274	https://doi.org/10.1073/pnas.1612430114	Journal Article
Outdoor Air Pollution, Indoor Air Pollution	Lacey FG et al.	Lacey FG et al. (2017) Faraday Discuss 200:397-412	Improving present day and future estimates of anthropogenic sectoral emissions and the resulting air quality impacts in Africa	Faraday Discuss	2017	200	397-412	https://doi.org/10.1039/c7fd00011a	Journal Article
Outdoor Air Pollution, Indoor Air Pollution	Lin H et al.	Lin H et al. (2017) Stroke 48:1191-1197	Ambient PM2.5 and Stroke: Effect Modifiers and Population Attributable Risk in Six Low- and Middle-Income Countries	Stroke	2017	48	1191-1197	https://doi.org/10.1161/strokeaha.116.015739	Journal Article
Outdoor Air Pollution, Indoor Air Pollution	Magitta NF et al.	Magitta NF et al. (2018) Eur Respir J 51:1700182	Prevalence, risk factors and clinical correlates of COPD in a rural setting in Tanzania	Eur Respir J	2018	51	1700182	https://doi.org/10.1183/13993003.00182-2017	Journal Article
Outdoor Air Pollution, Indoor Air Pollution	Malley CS et al.	Malley CS et al. (2017) Environ Int 101:173-182	Preterm birth associated with maternal fine particulate matter exposure: A global, regional and national assessment	Environ Int	2017	101	173-182	https://doi.org/10.1016/j.envint.2017.01.023	Journal Article
Outdoor Air Pollution, Indoor Air Pollution	Mentz G et al.	Mentz G et al. (2018) Environ Pollut 233:529-539	Acute respiratory symptoms associated with short term fluctuations in ambient pollutants among schoolchildren in Durban, South Africa	Environ Pollut	2018	233	529-539	https://doi.org/10.1016/j.envpol.2017.10.108	Journal Article
Outdoor Air Pollution, Indoor Air Pollution	Mustapha BA et al.	Mustapha BA et al. (2011) Environ Health Perspect 119:1478-82	Traffic air pollution and other risk factors for respiratory illness in schoolchildren in the niger-delta region of Nigeria	Environ Health Perspect	2011	119	1478-82	https://doi.org/10.1289/ehp.1003099	Journal Article
Outdoor Air Pollution, Indoor Air Pollution	Nkhama E et al.	Nkhama E et al. (2017) Int J Environ Res Public Health 14:1351	Effects of Airborne Particulate Matter on Respiratory Health in a Community near a Cement Factory in Chilanga, Zambia: Results from a Panel Study	Int J Environ Res Public Health	2017	14	1351	https://doi.org/10.3390/ijerph14111351	Journal Article
Outdoor Air Pollution, Indoor Air Pollution	Norman R et al.	Norman R et al. (2010) Rev Environ Health 25:87-119	Estimating the burden of disease attributable to four selected environmental risk factors in South Africa	Rev Environ Health	2010	25	87-119	https://www.ncbi.nlm.nih.gov/pubmed/20839556	Journal Article
Outdoor Air Pollution, Indoor Air Pollution	Obaseki DO et al.	Obaseki DO et al. (2017) Respir Med 130:61-68	Domestic solid fuel combustion in an adult population in Nigeria: A cross sectional analysis of association with respiratory symptoms, quality of life and lung function	Respir Med	2017	130	61-68	https://doi.org/10.1016/j.rmed.2017.07.014	Journal Article
Outdoor Air Pollution, Indoor Air Pollution	Oguonu T et al.	Oguonu T et al. (2018) Paediatr Int Child Health 38:121-127	Prevalence and determinants of airflow limitation in urban and rural children exposed to cooking fuels in South-East Nigeria	Paediatr Int Child Health	2018	38	121-127	https://doi.org/10.1080/20469047.2018.1445506	Journal Article
Outdoor Air Pollution, Indoor Air Pollution	Rajaee M et al.	Rajaee M et al. (2017) Environ Res 158:522-530	Pulmonary function and respiratory health of rural farmers and artisanal and small scale gold miners in Ghana	Environ Res	2017	158	522-530	https://doi.org/10.1016/j.envres.2017.07.011	Journal Article
Outdoor Air Pollution, Indoor Air Pollution	Shirinde J et al.	Shirinde J et al. (2014) Environ Health 13:32	Association between wheeze and selected air pollution sources in an air pollution priority area in South Africa: a cross-sectional study	Environ Health	2014	13	32	https://doi.org/10.1186/1476-069x-13-32	Journal Article
Outdoor Air Pollution, Indoor Air Pollution	Tefera W et al.	Tefera W et al. (2016) Ethiop J Health Dev 30:5-16	Indoor and Outdoor Air Pollution- related Health Problem in Ethiopia: Review of Related Literature	Ethiop J Health Dev	2016	30	5-16	https://www.ncbi.nlm.nih.gov/pubmed/28890631	Review
Outdoor Air Pollution, Indoor Air Pollution	van Gemert FA et al.	van Gemert FA et al. (2017) Expert Rev Respir Med 12:227-237	The complications of treating chronic obstructive pulmonary disease in low income countries of sub-Saharan Africa	Expert Rev Respir Med	2018	12	227-237	https://doi.org/10.1080/17476348.2018.1423964	Journal Article
Outdoor Air Pollution, Indoor Air Pollution	Wolff PT et al.	Wolff PT et al. (2012) J Asthma 49:575-80	High asthma prevalence and associated factors in urban malagasy schoolchildren	J Asthma	2012	49	575-80	https://doi.org/10.3109/02770903.2012.696170	Journal Article
Outdoor Air Pollution, Indoor Air Pollution	Wylie BJ et al.	Wylie BJ et al. (2017) Indoor Air 27:136-146	Maternal exposure to carbon monoxide and fine particulate matter during pregnancy in an urban Tanzanian cohort	Indoor Air	2017	27	136-146	https://doi.org/10.1111/ina.12289	Journal Article
Pesticides	Achour A et al.	Achour A et al. (2017) Environ Res 156:635-643	Organochlorine pesticides and polychlorinated biphenyls in human adipose tissue from northern Tunisia: Current extent of contamination and contributions of socio-demographic characteristics and dietary habits	Environ Res	2017	156	635-643	https://doi.org/10.1016/j.envres.2017.04.021	Journal Article
Pesticides	Araoud M et al.	Araoud M et al. (2012) J Expo Sci Environ Epidemiol 22:243-7	Adverse effects of pesticides on biochemical and haematological parameters in Tunisian agricultural workers	J Expo Sci Environ Epidemiol	2012	22	243-7	https://doi.org/10.1038/jes.2012.11	Journal Article
Pesticides	Araoud M et al.	Araoud M et al. (2011) Ann Biol Clin 69:159-66	Factors influencing plasma butyrylcholinesterase activity in agricultural workers	Ann Biol Clin	2011	69	159-66	https://doi.org/10.1684/abc.2011.0531	Journal Article
Pesticides	Araoud M et al.	Araoud M et al. (2010) J Occup Health 52:383-8	Paraoxonase 1 correlates with butyrylcholinesterase and gamma glutamyl transferase in workers chronically exposed to pesticides	J Occup Health	2010	52	383-8	https://www.ncbi.nlm.nih.gov/pubmed/20944437	Journal Article
Pesticides	Arrebola JP et al.	Arrebola JP et al. (2015) Sci Total Environ 520:106-13	Risk of female breast cancer and serum concentrations of organochlorine pesticides and polychlorinated biphenyls: a case-control study in Tunisia	Sci Total Environ	2015	520	106-13	https://doi.org/10.1016/j.scitotenv.2015.03.045	Journal Article
Pesticides	Awadalla NJ et al.	Awadalla NJ et al. (2012) Int J Occup Environ Med 3:107-16	Occupational and environmental risk factors for idiopathic pulmonary fibrosis in Egypt: a multicenter case-control study	Int J Occup Environ Med	2012	3	107-16	https://www.ncbi.nlm.nih.gov/pubmed/23022860	Journal Article
Pesticides	Awadelkarim KD et al.	Awadelkarim KD et al. (2012) Sci Total Environ 423:214-28	Cancer in the Sudan: an overview of the current status of knowledge on tumor patterns and risk factors	Sci Total Environ	2012	423	214-28	https://doi.org/10.1016/j.scitotenv.2010.09.010	Review
Pesticides	Azab SM et al.	Azab SM et al. (2016) Clin Toxicol 54:20-6	Epidemiology of acute poisoning in children presenting to the poisoning treatment center at Ain Shams University in Cairo, Egypt, 2009-2013	Clin Toxicol	2016	54	20-6	https://doi.org/10.3109/15563650.2015.1112014	Journal Article
Pesticides	Azandjeme CS et al.	Azandjeme CS et al. (2013) Curr Diabetes Rev 9:437-49	Growing burden of diabetes in sub-saharan Africa: contribution of pesticides ?	Curr Diabetes Rev	2013	9	437-49	https://www.ncbi.nlm.nih.gov/pubmed/24160309	Review
Pesticides	Azandjeme CS et al.	Azandjeme CS et al. (2014) Environ Int 69:1-8	High serum organochlorine pesticide concentrations in diabetics of a cotton producing area of the Benin Republic (West Africa)	Environ Int	2014	69	1-8	https://doi.org/10.1016/j.envint.2014.04.002	Journal Article
Pesticides	Azazh A	Azazh A (2010) Ethiop Med J 48:243-6	Case series of 2,4-D poisoning in Tikur Anbessa Teaching Hospital	Ethiop Med J	2010	48	243-6	https://www.ncbi.nlm.nih.gov/pubmed/21073086	Review
Pesticides	Balme KH et al.	Balme KH et al. (2012) S Afr Med J 102:142-6	The changing trends of childhood poisoning at a tertiary children's hospital in South Africa	S Afr Med J	2012	102	142-6	https://www.ncbi.nlm.nih.gov/pubmed/22380907	Journal Article
Pesticides	Balme KH et al.	Balme KH et al. (2010) Clin Toxicol 48:928-34	Pesticide poisonings at a tertiary children's hospital in South Africa: an increasing problem	Clin Toxicol	2010	48	928-34	https://doi.org/10.3109/15563650.2010.534482	Journal Article
Pesticides	Ben Hassine S et al.	Ben Hassine S et al. (2014) Environ Sci Pollut Res Int 21:6303-13	Concentrations of organochlorine pesticides and polychlorinated biphenyls in human serum and their relation with age, gender, and BMI for the general population of Bizerte, Tunisia	Environ Sci Pollut Res Int	2014	21	6303-13	https://doi.org/10.1007/s11356-013-1480-9	Journal Article
Pesticides	Bimenya GS et al.	Bimenya GS et al. (2010) S Afr Med J 100:118-21	Plasma levels of DDT/DDE and liver function in malaria control personnel 6 months after indoor residual spraying with DDT in northern Uganda, 2008	S Afr Med J	2010	100	118-21	http://www.ncbi.nlm.nih.gov/pubmed/20459917	Journal Article
Pesticides	Bornman MS et al.	Bornman MS et al. (2016) Andrology 4:608-15	Dichlorodiphenyltrichloroethane exposure and anogenital distance in the Venda Health Examination of Mothers, Babies and their Environment (VHEMBE) birth cohort study, South Africa	Andrology	2016	4	608-15	https://doi.org/10.1111/andr.12235	Journal Article
Pesticides	Bouwman H et al.	Bouwman H et al. (2012) Environ Pollut 170:63-70	High levels of DDT in breast milk: intake, risk, lactation duration, and involvement of gender	Environ Pollut	2012	170	63-70	https://doi.org/10.1016/j.envpol.2012.06.009	Journal Article
Pesticides	Brucker-Davis F et al.	Brucker-Davis F et al. (2010) Chemosphere 81:169-76	Exposure to selected endocrine disruptors and neonatal outcome of 86 healthy boys from Nice area (France)	Chemosphere	2010	81	169-76	https://doi.org/10.1016/j.chemosphere.2010.06.068	Journal Article
Pesticides	Callahan CL et al.	Callahan CL et al. (2014) Int J Environ Res Public Health 11:13117-29	Chlorpyrifos exposure and respiratory health among adolescent agricultural workers	Int J Environ Res Public Health	2014	11	13117-29	https://doi.org/10.3390/ijerph111213117	Journal Article
Pesticides	Cohn BA et al.	Cohn BA et al. (2015) J Clin Endocrinol Metab 100:2865-72	DDT Exposure in Utero and Breast Cancer	J Clin Endocrinol Metab	2015	100	2865-72	https://doi.org/10.1210/jc.2015-1841	Journal Article
Pesticides	Coker E et al.	Coker E et al. (2018) Environ Int 113:122-132	Association between prenatal exposure to multiple insecticides and child body weight and body composition in the VHEMBE South African birth cohort	Environ Int	2018	113	122-132	https://doi.org/10.1016/j.envint.2018.01.016	Journal Article
Pesticides	Crane AL et al.	Crane AL et al. (2013) J Expo Sci Environ Epidemiol 23:356-62	Longitudinal assessment of chlorpyrifos exposure and effect biomarkers in adolescent Egyptian agricultural workers	J Expo Sci Environ Epidemiol	2013	23	356-62	https://doi.org/10.1038/jes.2012.113	Journal Article
Pesticides	da Silva M et al.	da Silva M et al. (2016) J Agromedicine 21:335-44	Pesticide Use and Self-Reported Health Symptoms Among Rice Farmers in Zanzibar	J Agromedicine	2016	21	335-44	https://doi.org/10.1080/1059924x.2016.1211572	Journal Article
Pesticides	Delport R et al.	Delport R et al. (2011) Environ Health Perspect 119:647-51	Changes in retinol-binding protein concentrations and thyroid homeostasis with nonoccupational exposure to DDT	Environ Health Perspect	2011	119	647-51	https://doi.org/10.1289/ehp.1002616	Journal Article
Pesticides	El Kholy M et al.	El Kholy M et al. (2013) J Pediatr Endocrinol Metab 26:509-13	Penile length and genital anomalies in Egyptian male newborns: epidemiology and influence of endocrine disruptors	J Pediatr Endocrinol Metab	2013	26	509-13	https://doi.org/10.1515/jpem-2012-0350	Journal Article
Pesticides	El-Ebiary AA et al.	El-Ebiary AA et al. (2016) Basic Clin Pharmacol Toxicol 119:222-7	N-acetylcysteine in Acute Organophosphorus Pesticide Poisoning: A Randomized, Clinical Trial	Basic Clin Pharmacol Toxicol	2016	119	222-7	https://doi.org/10.1111/bcpt.12554	Journal Article
Pesticides	El-Ebiary AA et al.	El-Ebiary AA et al. (2016) Hum Exp Toxicol 35:371-6	Clonidine as an adjuvant in the management of acute poisoning by anticholinesterase pesticides	Hum Exp Toxicol	2016	35	371-6	https://doi.org/10.1177/0960327115586822	Journal Article
Pesticides	English RG et al.	English RG et al. (2012) Environ Int 47:73-9	Farm residence and reproductive health among boys in rural South Africa	Environ Int	2012	47	73-9	https://doi.org/10.1016/j.envint.2012.06.006	Journal Article
Pesticides	Gyalpo T et al.	Gyalpo T et al. (2012) Environ Pollut 169:235-41	Estimation of human body concentrations of DDT from indoor residual spraying for malaria control	Environ Pollut	2012	169	235-41	https://doi.org/10.1016/j.envpol.2012.04.032	Journal Article
Pesticides	Hamusse SD et al.	Hamusse SD et al. (2012) Glob Health Action 5:11619	The impact of indoor residual spraying on malaria incidence in East Shoa Zone, Ethiopia	Glob Health Action	2012	5	11619	https://doi.org/10.3402/gha.v5i0.11619	Journal Article
Pesticides	Hanssen VM et al.	Hanssen VM et al. (2015) Arch Environ Occup Health 70:204-13	High Prevalence of Respiratory and Dermal Symptoms Among Ethiopian Flower Farm Workers	Arch Environ Occup Health	2015	70	204-13	https://doi.org/10.1080/19338244.2013.853645	Journal Article
Pesticides	Hlongwana KW et al.	Hlongwana KW et al. (2013) Parasit Vectors 6:118	Vector-control personnel's knowledge, perceptions and practices towards insecticides used for indoor residual spraying in Limpopo Province, South Africa	Parasit Vectors	2013	6	118	https://doi.org/10.1186/1756-3305-6-118	Journal Article
Pesticides	Ibtissem BA et al.	Ibtissem BA et al. (2017) Afr Health Sci 17:154-163	Oxidative stress and histopathological changes induced by methylthiophanate, a systemic fungicide, in blood, liver and kidney of adult rats	Afr Health Sci	2017	17	154-163	https://doi.org/10.4314/ahs.v17i1.20	Journal Article
Pesticides	Ismail AA et al.	Ismail AA et al. (2017) PLoS One 12:e0172696	Comparison of neurological health outcomes between two adolescent cohorts exposed to pesticides in Egypt	PLoS One	2017	12	e0172696	https://doi.org/10.1371/journal.pone.0172696	Journal Article
Pesticides	Ismail AA et al.	Ismail AA et al. (2010) Int J Occup Environ Med 1:132-43	Clinical and biochemical parameters of children and adolescents applying pesticides	Int J Occup Environ Med	2010	1	132-43	https://www.ncbi.nlm.nih.gov/pubmed/23022799	Journal Article
Pesticides	Ismail AA et al.	Ismail AA et al. (2017) J Toxicol Environ Health A 80:542-555	The impact of repeated organophosphorus pesticide exposure on biomarkers and neurobehavioral outcomes among adolescent pesticide applicators	J Toxicol Environ Health A	2017	80	542-555	https://doi.org/10.1080/15287394.2017.1362612	Journal Article
Pesticides	Karunamoorthi K et al.	Karunamoorthi K et al. (2012) Arch Environ Occup Health 67:109-16	Knowledge and practices of farmers with reference to pesticide management: implications on human health	Arch Environ Occup Health	2012	67	109-16	https://doi.org/10.1080/19338244.2011.598891	Journal Article
Pesticides	Khan K et al.	Khan K et al. (2014) BMJ Open 4:e004177	Longitudinal assessment of chlorpyrifos exposure and self-reported neurological symptoms in adolescent pesticide applicators	BMJ Open	2014	4	e004177	https://doi.org/10.1136/bmjopen-2013-004177	Journal Article
Pesticides	Kigozi R et al.	Kigozi R et al. (2012) PLoS One 7:e42857	Indoor residual spraying of insecticide and malaria morbidity in a high transmission intensity area of Uganda	PLoS One	2012	7	e42857	https://doi.org/10.1371/journal.pone.0042857	Journal Article
Pesticides	Lehmann E et al.	Lehmann E et al. (2018) Environ Int 111:317-331	Assessment of human exposure to pesticides by hair analysis: The case of vegetable-producing areas in Burkina Faso	Environ Int	2018	111	317-331	https://doi.org/10.1016/j.envint.2017.10.025	Journal Article
Pesticides	Lekei EE et al.	Lekei EE et al. (2014) BMC Public Health 14:389	Farmers' knowledge, practices and injuries associated with pesticide exposure in rural farming villages in Tanzania	BMC Public Health	2014	14	389	https://doi.org/10.1186/1471-2458-14-389	Journal Article
Pesticides	Lo AC et al.	Lo AC et al. (2010) Dis Colon Rectum 53:830-7	Lifestyle, occupational, and reproductive factors and risk of colorectal cancer	Dis Colon Rectum	2010	53	830-7	https://doi.org/10.1007/DCR.0b013e3181d320b1	Journal Article
Pesticides	Loha E et al.	Loha E et al. (2012) PLoS One 7:e47354	Effect of bednets and indoor residual spraying on spatio-temporal clustering of malaria in a village in south Ethiopia: a longitudinal study	PLoS One	2012	7	e47354	https://doi.org/10.1371/journal.pone.0047354	Journal Article
Pesticides	Lubick N	Lubick N (2010) Environ Health Perspect 118:A18	Examining DDT's urogenital effects	Environ Health Perspect	2010	118	A18	https://doi.org/10.1289/ehp.118-a18	Journal Article
Pesticides	Macharia I	Macharia I (2015) Biomed Res Int 2015:241516	Pesticides and Health in Vegetable Production in Kenya	Biomed Res Int	2015	2015	241516	https://doi.org/10.1155/2015/241516	Journal Article
Pesticides	Magauzi R et al.	Magauzi R et al. (2011) Pan Afr Med J 9:26	Health effects of agrochemicals among farm workers in commercial farms of Kwekwe district, Zimbabwe	Pan Afr Med J	2011	9	26	https://www.ncbi.nlm.nih.gov/pubmed/22145061	Journal Article
Pesticides	Mamane A et al.	Mamane A et al. (2016) J Environ Public Health 2016:9848520	Increase in the Risk of Respiratory Disorders in Adults and Children Related to Crop-Growing in Niger	J Environ Public Health	2016	2016	9848520	https://doi.org/10.1155/2016/9848520	Journal Article
Pesticides	Mandour RA	Mandour RA (2012) Int J Occup Environ Med 3:27-32	Existence of insecticides in tap drinking surface and ground water in Dakahlyia Governorate, Egypt in 2011	Int J Occup Environ Med	2012	3	27-32	https://www.ncbi.nlm.nih.gov/pubmed/23022848	Journal Article
Pesticides	Manyilizu WB et al.	Manyilizu WB et al. (2017) Toxics 5:24	Self-Reported Symptoms and Pesticide Use among Farm Workers in Arusha, Northern Tanzania: A Cross Sectional Study	Toxics	2017	5	24	https://doi.org/10.3390/toxics5040024	Journal Article
Pesticides	Manyilizu WB et al.	Manyilizu WB et al. (2016) Toxics 4:25	Association of Long-Term Pesticide Exposure and Biologic Parameters in Female Farm Workers in Tanzania: A Cross Sectional Study	Toxics	2016	4	25	https://doi.org/10.3390/toxics4040025	Journal Article
Pesticides	Mekonen S et al.	Mekonen S et al. (2015) J Agric Food Chem 63:8568-73	Effect of Household Coffee Processing on Pesticide Residues as a Means of Ensuring Consumers' Safety	J Agric Food Chem	2015	63	8568-73	https://doi.org/10.1021/acs.jafc.5b03327	Journal Article
Pesticides	Mrema EJ et al.	Mrema EJ et al. (2017) Environ Health Insights 11:1-13	Pesticide Exposure and Health Problems Among Female Horticulture Workers in Tanzania	Environ Health Insights	2017	11	1-13	https://doi.org/10.1177/1178630217715237	Review
Pesticides	Murray J et al.	Murray J et al. (2018) Environ Res 162:49-54	Exposure to DDT and hypertensive disorders of pregnancy among South African women from an indoor residual spraying region: The VHEMBE study	Environ Res	2018	162	49-54	https://doi.org/10.1016/j.envres.2017.12.006	Journal Article
Pesticides	Naidoo S et al.	Naidoo S et al. (2011) Scand J Work Environ Health 37:227-36	Spontaneous miscarriages and infant deaths among female farmers in rural South Africa	Scand J Work Environ Health	2011	37	227-36	https://doi.org/10.5271/sjweh.3133	Journal Article
Pesticides	Ndlovu V et al.	Ndlovu V et al. (2014) Am J Ind Med 57:1331-43	Asthma associated with pesticide exposure among women in rural Western Cape of South Africa	Am J Ind Med	2014	57	1331-43	https://doi.org/10.1002/ajim.22384	Journal Article
Pesticides	Negatu B et al.	Negatu B et al. (2017) Thorax 72:498-499	Occupational pesticide exposure and respiratory health: a large-scale cross-sectional study in three commercial farming systems in Ethiopia	Thorax	2017	72	498-499	https://doi.org/10.1136/thoraxjnl-2016-208924	Journal Article
Pesticides	Negatu B et al.	Negatu B et al. (2018) Occup Environ Med 75:283-289	Neurobehavioural symptoms and acute pesticide poisoning: a cross-sectional study among male pesticide applicators selected from three commercial farming systems in Ethiopia	Occup Environ Med	2018	75	283-289	https://doi.org/10.1136/oemed-2017-104538	Journal Article
Pesticides	Nigatu AW et al.	Nigatu AW et al. (2016) BMC Public Health 16:575	Self-reported acute pesticide intoxications in Ethiopia	BMC Public Health	2016	16	575	https://doi.org/10.1186/s12889-016-3196-5	Journal Article
Pesticides	Ochieng AA et al.	Ochieng AA et al. (2013) S Afr Med J 103:942-7	Relationship between environmental exposure to pesticides and anthropometric outcomes of boys in the rural Western Cape, South Africa	S Afr Med J	2013	103	942-7	https://doi.org/10.7196/samj.6942	Journal Article
Pesticides	Oesterlund AH et al.	Oesterlund AH et al. (2014) Afr Health Sci 14:420-33	Pesticide knowledge, practice and attitude and how it affects the health of small-scale farmers in Uganda: a cross-sectional study	Afr Health Sci	2014	14	420-33	https://doi.org/10.4314/ahs.v14i2.19	Journal Article
Pesticides	Okonya JS and Kroschel J	Okonya JS and Kroschel J (2015) Biomed Res Int 2015:759049	A Cross-Sectional Study of Pesticide Use and Knowledge of Smallholder Potato Farmers in Uganda	Biomed Res Int	2015	2015	759049	https://doi.org/10.1155/2015/759049	Journal Article
Pesticides	Osunkentan AO and Evans D	Osunkentan AO and Evans D (2015) Rural Remote Health 15:2889	Chronic adverse effects of long-term exposure of children to dichlorodiphenyltrichloroethane (DDT) through indoor residual spraying: A systematic review	Rural Remote Health	2015	15	2889	http://www.ncbi.nlm.nih.gov/pubmed/26008645	Review
Pesticides	Quansah R et al.	Quansah R et al. (2016) Environ Res 150:245-54	Associations between pesticide use and respiratory symptoms: A cross-sectional study in Southern Ghana	Environ Res	2016	150	245-54	https://doi.org/10.1016/j.envres.2016.06.013	Journal Article
Pesticides	Raafat N et al.	Raafat N et al. (2012) Clin Biochem 45:1591-5	Malathion exposure and insulin resistance among a group of farmers in Al-Sharkia governorate	Clin Biochem	2012	45	1591-5	https://doi.org/10.1016/j.clinbiochem.2012.07.108	Journal Article
Pesticides	Razwiedani LL and Rautenbach P	Razwiedani LL and Rautenbach P (2017) Environ Health Insights 11:1-4	Epidemiology of Organophosphate Poisoning in the Tshwane District of South Africa	Environ Health Insights	2017	11	1-4	https://doi.org/10.1177/1178630217694149	Review
Pesticides	Riana Bornman MS and Bouwman H	Riana Bornman MS and Bouwman H (2012) Reprod Domest Anim 47 Suppl 4:327-32	Environmental pollutants and diseases of sexual development in humans and wildlife in South Africa: harbingers of impact on overall health?	Reprod Domest Anim	2012	47 Suppl 4	327-32	https://doi.org/10.1111/j.1439-0531.2012.02094.x	Journal Article
Pesticides	Robinson O et al.	Robinson O et al. (2014) J Hepatol 60:96-102	Hirmi Valley liver disease: a disease associated with exposure to pyrrolizidine alkaloids and DDT	J Hepatol	2014	60	96-102	https://doi.org/10.1016/j.jhep.2013.07.039	Journal Article
Pesticides	Rohlman DS et al.	Rohlman DS et al. (2014) Metab Brain Dis 29:845-55	Characterizing exposures and neurobehavioral performance in Egyptian adolescent pesticide applicators	Metab Brain Dis	2014	29	845-55	https://doi.org/10.1007/s11011-014-9565-9	Journal Article
Pesticides	Rohlman DS et al.	Rohlman DS et al. (2016) Cortex 74:383-95	A 10-month prospective study of organophosphorus pesticide exposure and neurobehavioral performance among adolescents in Egypt	Cortex	2016	74	383-95	https://doi.org/10.1016/j.cortex.2015.09.011	Journal Article
Pesticides	Salem EA et al.	Salem EA et al. (2014) East Mediterr Health J 20:363-71	Pesticide exposure as a risk factor for lymphoproliferative disorders in adults	East Mediterr Health J	2014	20	363-71	https://www.ncbi.nlm.nih.gov/pubmed/24960512	Journal Article
Pesticides	Sankoh AI et al.	Sankoh AI et al. (2016) Environ Int 94:458-466	An assessment of the impacts of pesticide use on the environment and health of rice farmers in Sierra Leone	Environ Int	2016	94	458-466	https://doi.org/10.1016/j.envint.2016.05.034	Journal Article
Pesticides	Schier JG et al.	Schier JG et al. (2012) J Expo Sci Environ Epidemiol 22:569-73	Consumption of pesticide-treated wheat seed by a rural population in Malawi	J Expo Sci Environ Epidemiol	2012	22	569-73	https://doi.org/10.1038/jes.2012.47	Journal Article
Pesticides	Sosan MB et al.	Sosan MB et al. (2010) Arch Environ Occup Health 65:27-33	Erythrocyte cholinesterase enzyme activity and hemoglobin values in cacao farmers of southwestern Nigeria as related to insecticide exposure	Arch Environ Occup Health	2010	65	27-33	https://doi.org/10.1080/19338240903390289	Journal Article
Pesticides	Ssemugabo C et al.	Ssemugabo C et al. (2017) Environ Health Insights 11:1-8	Prevalence, Circumstances, and Management of Acute Pesticide Poisoning in Hospitals in Kampala City, Uganda	Environ Health Insights	2017	11	1-8	https://doi.org/10.1177/1178630217728924	Journal Article
Pesticides	Takahashi N and Hashizume M	Takahashi N and Hashizume M (2014) BMJ Open 4:e004798	A systematic review of the influence of occupational organophosphate pesticides exposure on neurological impairment	BMJ Open	2014	4	e004798	https://doi.org/10.1136/bmjopen-2014-004798	Review
Pesticides	Thompson LA et al.	Thompson LA et al. (2018) Bull Environ Contam Toxicol 100:672-676	Human Health Risk from Consumption of Marine Fish Contaminated with DDT and Its Metabolites in Maputo Bay, Mozambique	Bull Environ Contam Toxicol	2018	100	672-676	https://doi.org/10.1007/s00128-018-2323-7	Journal Article
Pesticides	Tren R et al.	Tren R et al. (2010) BJU Int 105:1327-9	DDT and urogenital malformations in newborn boys in a malarial area	BJU Int	2010	105	1327-9	https://doi.org/10.1111/j.1464-410X.2010.09383.x	Journal Article
Pesticides	VoPham T et al.	VoPham T et al. (2017) Cancer Causes Control 28:177-190	Pesticide exposure and liver cancer: a review	Cancer Causes Control	2017	28	177-190	https://doi.org/10.1007/s10552-017-0854-6	Review
Pesticides	Wafa T et al.	Wafa T et al. (2013) J Environ Sci Health B 48:1058-69	Oxidative stress, hematological and biochemical alterations in farmers exposed to pesticides	J Environ Sci Health B	2013	48	1058-69	https://doi.org/10.1080/03601234.2013.824285	Journal Article
Pesticides, Dietary Mold	Kigen G et al.	Kigen G et al. (2017) Infect Agent Cancer 12:59	Factors associated with the high prevalence of oesophageal cancer in Western Kenya: a review	Infect Agent Cancer	2017	12	59	https://doi.org/10.1186/s13027-017-0169-y	Review
Pesticides, Flame Retardants, Phenols	Abou-Elwafa Abdallah M et al.	Abou-Elwafa Abdallah M et al. (2017) Chemosphere 176:266-272	Levels and profiles of organohalogenated contaminants in human blood from Egypt	Chemosphere	2017	176	266-272	https://doi.org/10.1016/j.chemosphere.2017.02.139	Journal Article
Pesticides, Heavy Metals	El-Helaly M et al.	El-Helaly M et al. (2011) Int J Occup Med Environ Health 24:218-27	Paternal occupational exposures and the risk of congenital malformations--a case-control study	Int J Occup Med Environ Health	2011	24	218-27	https://doi.org/10.2478/s13382-011-0019-x	Journal Article
Pesticides, Heavy Metals, Dietary Mold	Abarikwu SO	Abarikwu SO (2013) Afr J Reprod Health 17:150-66	Causes and risk factors for male-factor infertility in Nigeria: a review	Afr J Reprod Health	2013	17	150-66	https://www.ncbi.nlm.nih.gov/pubmed/24558791	Review
Pesticides, Indoor Air Pollution	Rollin HB et al.	Rollin HB et al. (2017) PLoS One 12:e0186445	Reduction of in utero lead exposures in South African populations: Positive impact of unleaded petrol	PLoS One	2017	12	e0186445	https://doi.org/10.1371/journal.pone.0186445	Journal Article
Pesticides, Indoor Air Pollution	Whitworth KW et al.	Whitworth KW et al. (2015) Epidemiology 26:429-35	Anti-Mullerian hormone and lifestyle, reproductive, and environmental factors among women in rural South Africa	Epidemiology	2015	26	429-35	https://doi.org/10.1097/ede.0000000000000265	Journal Article
Pesticides, Outdoor Air Pollution	Hinson AV et al.	Hinson AV et al. (2014) Int J Occup Environ Med 5:194-200	The prevalence of byssinosis among cotton workers in the north of Benin	Int J Occup Environ Med	2014	5	194-200	https://www.ncbi.nlm.nih.gov/pubmed/25270009	Journal Article
Pesticides, Phenols	Motsoeneng PM and Dalvie MA	Motsoeneng PM and Dalvie MA (2015) Int J Environ Res Public Health 12:6281-99	Relationship between Urinary Pesticide Residue Levels and Neurotoxic Symptoms among Women on Farms in the Western Cape, South Africa	Int J Environ Res Public Health	2015	12	6281-99	https://doi.org/10.3390/ijerph120606281	Journal Article
Pesticides	Singleton ST et al.	Singleton ST et al. (2015) Int J Hyg Environ Health 218:203-11	Longitudinal assessment of occupational exposures to the organophosphorous insecticides chlorpyrifos and profenofos in Egyptian cotton field workers	Int J Hyg Environ Health	2015	218	203-11	https://doi.org/10.1016/j.ijheh.2014.10.005	Journal Article
Phthalates	Colacino JA et al.	Colacino JA et al. (2011) Environ Health 10:40	Exposure to phthalates among premenstrual girls from rural and urban Gharbiah, Egypt: a pilot exposure assessment study	Environ Health	2011	10	40	https://doi.org/10.1186/1476-069x-10-40	Journal Article
Phthalates	Van Zijl MC et al.	Van Zijl MC et al. (2017) Chemosphere 186:305-313	Estrogenic activity, chemical levels and health risk assessment of municipal distribution point water from Pretoria and Cape Town, South Africa	Chemosphere	2017	186	305-313	https://doi.org/10.1016/j.chemosphere.2017.07.130	Journal Article
Phthalates, Phenols, Heavy Metals, Outdoor Air Pollution	Kumar S et al.	Kumar S et al. (2017) Indian J Occup Environ Med 21:9-17	Occupational, Environmental, and Lifestyle Factors and their Contribution to Preterm Birth - An Overview	Indian J Occup Environ Med	2017	21	9-17	https://doi.org/10.4103/ijoem.IJOEM_155_16	Review
Genetics, Pesticides	Kabasenche WP et al.	Kabasenche WP et al. (2014) Environ Health 13:62	DDT, epigenetic harm, and transgenerational environmental justice	Environ Health	2014	13	62	https://doi.org/10.1186/1476-069x-13-62	Journal Article
